# Supplementary material for: Using genomic epidemiology of SARS-CoV-2 to support contact tracing and public health surveillance in rural Humboldt County, California
Source: BMC Public Health. 2022 Mar 7;22:456. doi: 10.1186/s12889-022-12790-0 (PMC8900115; doi:10.1186/s12889-022-12790-0)
Supplement: Supplementary file 2 — Additional file 2. [file 12889_2022_12790_MOESM2_ESM.tsv]

ID	GISAID_accession	GenBank_accession	NCBI_BioSample	SRA_Experiment	collection_date
USA/CA-CZB-10785/2020	EPI_ISL_583046	MW276323	SAMN16453819	SRX9301381	2020-06-22
USA/CA-CZB-10786/2020	EPI_ISL_583047	MW276324	SAMN16453820	SRX9301382	2020-06-22
USA/CA-CZB-10788/2020	EPI_ISL_583048	MW276325	SAMN16453821	SRX9301383	2020-06-22
USA/CA-CZB-10789/2020	EPI_ISL_583049	MW276326	SAMN16453822	SRX9301412	2020-06-22
USA/CA-CZB-10790/2020	EPI_ISL_583050	MW276327	SAMN16453823	SRX9301413	2020-06-22
USA/CA-CZB-10791/2020	EPI_ISL_583051	MW276328	SAMN16453824	SRX9301414	2020-06-22
USA/CA-CZB-10792/2020	EPI_ISL_583052	MW276329	SAMN16453825	SRX9301415	2020-06-22
USA/CA-CZB-10793/2020	EPI_ISL_583053	MW276330	SAMN16453826	SRX9301416	2020-06-22
USA/CA-CZB-10794/2020	EPI_ISL_583054	MW276331	SAMN16453827	SRX9301417	2020-06-22
USA/CA-CZB-10795/2020	EPI_ISL_583055	MW276332	SAMN16453828	SRX9301419	2020-06-24
USA/CA-CZB-10796/2020	EPI_ISL_583056	MW276333	SAMN16453829	SRX9301420	2020-06-25
USA/CA-CZB-10797/2020	EPI_ISL_583057	MW276334	SAMN16453830	SRX9301421	2020-06-22
USA/CA-CZB-10798/2020	EPI_ISL_583058	MW276335	SAMN16453831	SRX9301422	2020-06-26
USA/CA-CZB-10799/2020	EPI_ISL_2659414	MZ842558	SAMN16453832	SRX9301423	2020-06-30
USA/CA-CZB-10800/2020	EPI_ISL_2659492	MZ842557	SAMN16453833	SRX9301424	2020-06-30
USA/CA-CZB-10801/2020	EPI_ISL_583059	MW276336	SAMN16453834	SRX9301425	2020-06-30
USA/CA-CZB-10802/2020	EPI_ISL_583060	MW276337	SAMN16453835	SRX9301426	2020-07-01
USA/CA-CZB-10803/2020	EPI_ISL_2659500	MZ842556	SAMN16453836	SRX9301427	2020-07-02
USA/CA-CZB-10804/2020	EPI_ISL_583061	MW276338	SAMN16453837	SRX9301428	2020-07-02
USA/CA-CZB-10805/2020	EPI_ISL_2659209	MZ842555	SAMN16453838	SRX9301430	2020-07-02
USA/CA-CZB-10808/2020	EPI_ISL_2659371	MZ842554	SAMN16453839	SRX9301431	2020-07-06
USA/CA-CZB-10809/2020	EPI_ISL_583062	MW276339	SAMN16453840	SRX9301432	2020-07-06
USA/CA-CZB-10810/2020	EPI_ISL_583063	MW276340	SAMN16453841	SRX9301433	2020-07-06
USA/CA-CZB-10811/2020	EPI_ISL_583064	MW276341	SAMN16453842	SRX9301434	2020-07-06
USA/CA-CZB-10812/2020	EPI_ISL_583065	MW276342	SAMN16453843	SRX9301435	2020-07-06
USA/CA-CZB-10813/2020	EPI_ISL_583066	MW276343	SAMN16453844	SRX9301436	2020-07-06
USA/CA-CZB-10815/2020	EPI_ISL_583067	MW276344	SAMN16453845	SRX9301437	2020-07-06
USA/CA-CZB-10817/2020	EPI_ISL_2659405	MZ842553	SAMN16453846	SRX9301438	2020-07-07
USA/CA-CZB-10818/2020	EPI_ISL_583068	MW276345	SAMN16453847	SRX9301439	2020-07-08
USA/CA-CZB-10819/2020	EPI_ISL_583069	MW276346	SAMN16453848	SRX9301063	2020-07-08
USA/CA-CZB-10820/2020	EPI_ISL_583070	MW276347	SAMN16453849	SRX9301064	2020-07-13
USA/CA-CZB-10821/2020	EPI_ISL_583071	MW276348	SAMN16453850	SRX9301065	2020-07-13
USA/CA-CZB-10822/2020	EPI_ISL_583072	MW276349	SAMN16453851	SRX9301066	2020-07-13
USA/CA-CZB-10823/2020	EPI_ISL_583073	MW276350	SAMN16453852	SRX9301067	2020-07-13
USA/CA-CZB-10824/2020	EPI_ISL_583074	MW276351	SAMN16453853	SRX9301068	2020-07-13
USA/CA-CZB-10825/2020	EPI_ISL_583075	MW276352	SAMN16453854	SRX9301069	2020-07-13
USA/CA-CZB-10826/2020	EPI_ISL_583076	MW276353	SAMN16453855	SRX9301070	2020-07-13
USA/CA-CZB-10827/2020	EPI_ISL_583077	MW276354	SAMN16453856	SRX9301071	2020-07-15
USA/CA-CZB-10828/2020	EPI_ISL_583078	MW276355	SAMN16453857	SRX9301072	2020-07-15
USA/CA-CZB-10829/2020	EPI_ISL_2758407	MZ842552	SAMN16453858	SRX9301074	2020-07-16
USA/CA-CZB-10830/2020	EPI_ISL_583079	MW276356	SAMN16453859	SRX9301075	2020-07-17
USA/CA-CZB-10831/2020	EPI_ISL_2659486	MZ842551	SAMN16453860	SRX9301076	2020-07-06
USA/CA-CZB-10832/2020	EPI_ISL_583080	MW276357	SAMN16453861	SRX9301077	2020-07-15
USA/CA-CZB-10833/2020	EPI_ISL_2659487	MZ842550	SAMN16453862	SRX9301078	2020-07-17
USA/CA-CZB-10834/2020	EPI_ISL_583081	MW276358	SAMN16453863	SRX9301079	2020-07-19
USA/CA-CZB-10835/2020	EPI_ISL_583082	MW276359	SAMN16453864	SRX9301080	2020-07-19
USA/CA-CZB-10836/2020	EPI_ISL_583083	MW276360	SAMN16453865	SRX9301081	2020-07-20
USA/CA-CZB-10837/2020	EPI_ISL_583084	MW276361	SAMN16453866	SRX9301082	2020-07-20
USA/CA-CZB-10838/2020	EPI_ISL_2758408	MZ842549	SAMN16453867	SRX9301083	2020-07-20
USA/CA-CZB-10839/2020	EPI_ISL_583085	MW276362	SAMN16453868	SRX9301085	2020-07-21
USA/CA-CZB-10841/2020	EPI_ISL_583086	MW276363	SAMN16453869	SRX9301086	2020-07-22
USA/CA-CZB-10842/2020	EPI_ISL_583087	MW276364	SAMN16453870	SRX9301087	2020-07-22
USA/CA-CZB-10843/2020	EPI_ISL_583088	MW276365	SAMN16453871	SRX9301088	2020-07-23
USA/CA-CZB-10844/2020	EPI_ISL_583089	MW276366	SAMN16453872	SRX9301089	2020-07-23
USA/CA-CZB-10845/2020	EPI_ISL_583090	MZ842548	SAMN16453873	SRX9301118	2020-07-24
USA/CA-CZB-10846/2020	EPI_ISL_583091	MW276367	SAMN16453874	SRX9301119	2020-07-24
USA/CA-CZB-10847/2020	EPI_ISL_583092	MW276368	SAMN16453875	SRX9301120	2020-07-24
USA/CA-CZB-10848/2020	EPI_ISL_583093	MW276369	SAMN16453876	SRX9301121	2020-07-27
USA/CA-CZB-10849/2020	EPI_ISL_583094	MW276370	SAMN16453877	SRX9301122	2020-07-27
USA/CA-CZB-10850/2020	EPI_ISL_583095	MW276371	SAMN16453878	SRX9301124	2020-07-27
USA/CA-CZB-10851/2020	EPI_ISL_583096	MW276372	SAMN16453879	SRX9301125	2020-07-28
USA/CA-CZB-10852/2020	EPI_ISL_583097	MW276373	SAMN16453880	SRX9301126	2020-07-28
USA/CA-CZB-10854/2020	EPI_ISL_583098	MW276374	SAMN16453881	SRX9301127	2020-07-27
USA/CA-CZB-10855/2020	EPI_ISL_583099	MW276375	SAMN16453882	SRX9301128	2020-07-29
USA/CA-CZB-10856/2020	EPI_ISL_583100	MW276376	SAMN16453883	SRX9301129	2020-07-28
USA/CA-CZB-10858/2020	EPI_ISL_583101	MZ842547	SAMN16453884	SRX9301130	2020-07-30
USA/CA-CZB-10860/2020	EPI_ISL_583102	MW276377	SAMN16453885	SRX9301131	2020-08-01
USA/CA-CZB-10861/2020	EPI_ISL_583103	MW276378	SAMN16453886	SRX9301132	2020-08-02
USA/CA-CZB-10862/2020	EPI_ISL_583104	MW276379	SAMN16453887	SRX9301133	2020-08-02
USA/CA-CZB-10863/2020	EPI_ISL_583105	MW276380	SAMN16453888	SRX9301135	2020-08-02
USA/CA-CZB-10864/2020	EPI_ISL_2758409	NA	SAMN16453889	SRX9301136	2020-08-04
USA/CA-CZB-10865/2020	EPI_ISL_583106	MW276381	SAMN16453890	SRX9301137	2020-08-04
USA/CA-CZB-10866/2020	EPI_ISL_583107	MW276382	SAMN16453891	SRX9301138	2020-08-04
USA/CA-CZB-10867/2020	EPI_ISL_583108	MW276383	SAMN16453892	SRX9301139	2020-08-04
USA/CA-CZB-10868/2020	EPI_ISL_583109	MW276384	SAMN16453893	SRX9301140	2020-08-04
USA/CA-CZB-10870/2020	EPI_ISL_583110	MW276385	SAMN16453894	SRX9301141	2020-08-04
USA/CA-CZB-10871/2020	EPI_ISL_583111	MW276386	SAMN16453895	SRX9301142	2020-08-04
USA/CA-CZB-10872/2020	EPI_ISL_583112	MW276387	SAMN16453896	SRX9301143	2020-08-04
USA/CA-CZB-10873/2020	EPI_ISL_583113	MW276388	SAMN16453897	SRX9301144	2020-08-06
USA/CA-CZB-10874/2020	EPI_ISL_583114	MW276389	SAMN16453898	SRX9301161	2020-08-03
USA/CA-CZB-10876/2020	EPI_ISL_583115	MW276390	SAMN16453899	SRX9301162	2020-08-03
USA/CA-CZB-10878/2020	EPI_ISL_583116	MW276391	SAMN16453900	SRX9301163	2020-08-03
USA/CA-CZB-10879/2020	EPI_ISL_583117	MW276392	SAMN16453901	SRX9301164	2020-08-06
USA/CA-CZB-10880/2020	EPI_ISL_583118	MW276393	SAMN16453902	SRX9301165	2020-08-06
USA/CA-CZB-10881/2020	EPI_ISL_583119	MW276394	SAMN16453903	SRX9301166	2020-08-07
USA/CA-CZB-10885/2020	EPI_ISL_583120	MW276395	SAMN16453904	SRX9301167	2020-08-11
USA/CA-CZB-10887/2020	EPI_ISL_583121	MW276396	SAMN16453905	SRX9301168	2020-08-11
USA/CA-CZB-10889/2020	EPI_ISL_583122	MW276397	SAMN16453906	SRX9301169	2020-08-11
USA/CA-CZB-10891/2020	EPI_ISL_583123	MW276398	SAMN16453907	SRX9301170	2020-08-11
USA/CA-CZB-10892/2020	EPI_ISL_583124	MW276399	SAMN16453908	SRX9301172	2020-08-11
USA/CA-CZB-10893/2020	EPI_ISL_2658689	NA	SAMN16453909	SRX9301173	2020-08-12
USA/CA-CZB-10895/2020	EPI_ISL_583125	MW276400	SAMN16453910	SRX9301174	2020-08-13
USA/CA-CZB-10896/2020	EPI_ISL_583126	MW276401	SAMN16453911	SRX9301175	2020-08-13
USA/CA-CZB-10897/2020	EPI_ISL_583127	MW276402	SAMN16453912	SRX9301176	2020-08-17
USA/CA-CZB-10898/2020	EPI_ISL_583128	MW276403	SAMN16453913	SRX9301177	2020-08-17
USA/CA-CZB-10899/2020	EPI_ISL_583129	MW276404	SAMN16453914	SRX9301178	2020-08-18
USA/CA-CZB-10901/2020	EPI_ISL_583130	MW276405	SAMN16453915	SRX9301179	2020-08-18
USA/CA-CZB-10902/2020	EPI_ISL_583131	MW276406	SAMN16453916	SRX9301180	2020-08-19
USA/CA-CZB-10903/2020	EPI_ISL_583132	MW276407	SAMN16453917	SRX9301181	2020-08-20
USA/CA-CZB-10904/2020	EPI_ISL_583133	MW276408	SAMN16453918	SRX9301183	2020-08-21
USA/CA-CZB-10905/2020	EPI_ISL_583134	MW276409	SAMN16453919	SRX9301184	2020-08-24
USA/CA-CZB-10906/2020	EPI_ISL_583135	MW276410	SAMN16453920	SRX9301185	2020-08-25
USA/CA-CZB-10907/2020	EPI_ISL_583136	MW276411	SAMN16453921	SRX9301186	2020-08-25
USA/CA-CZB-10908/2020	EPI_ISL_583137	MW276412	SAMN16453922	SRX9301187	2020-08-26
USA/CA-CZB-10909/2020	EPI_ISL_583138	MW276413	SAMN16453923	SRX9301216	2020-08-27
USA/CA-CZB-10910/2020	EPI_ISL_583139	MW276414	SAMN16453924	SRX9301217	2020-08-26
USA/CA-CZB-10911/2020	EPI_ISL_583140	MW276415	SAMN16453925	SRX9301218	2020-08-27
USA/CA-CZB-10912/2020	EPI_ISL_583141	MW276416	SAMN16453926	SRX9301219	2020-08-27
USA/CA-CZB-10913/2020	EPI_ISL_583142	MW276417	SAMN16453927	SRX9301220	2020-08-27
USA/CA-CZB-10914/2020	EPI_ISL_583143	MW276418	SAMN16453928	SRX9301222	2020-08-27
USA/CA-CZB-10915/2020	EPI_ISL_583144	MW276419	SAMN16453929	SRX9301223	2020-08-27
USA/CA-CZB-10916/2020	EPI_ISL_583145	MW276420	SAMN16453930	SRX9301224	2020-08-28
USA/CA-CZB-10917/2020	EPI_ISL_583146	MW276421	SAMN16453931	SRX9301225	2020-08-27
USA/CA-CZB-10918/2020	EPI_ISL_583147	MW276422	SAMN16453932	SRX9301226	2020-08-28
USA/CA-CZB-10919/2020	EPI_ISL_583148	MW276423	SAMN16453933	SRX9301227	2020-08-28
USA/CA-CZB-10920/2020	EPI_ISL_583149	MW276424	SAMN16453934	SRX9301228	2020-08-28
USA/CA-CZB-10921/2020	EPI_ISL_583150	MW276425	SAMN16453935	SRX9301229	2020-08-28
USA/CA-CZB-10922/2020	EPI_ISL_583151	MW276426	SAMN16453936	SRX9301230	2020-08-31
USA/CA-CZB-10923/2020	EPI_ISL_583152	MW276427	SAMN16453937	SRX9301231	2020-08-31
USA/CA-CZB-10924/2020	EPI_ISL_583153	MW276428	SAMN16453938	SRX9301233	2020-08-31
USA/CA-CZB-10925/2020	EPI_ISL_583154	MW276429	SAMN16453939	SRX9301234	2020-08-31
USA/CA-CZB-10926/2020	EPI_ISL_583155	MW276430	SAMN16453940	SRX9301235	2020-08-31
USA/CA-CZB-10927/2020	EPI_ISL_583156	MW276431	SAMN16453941	SRX9301236	2020-08-31
USA/CA-CZB-10928/2020	EPI_ISL_583157	MW276432	SAMN16453942	SRX9301237	2020-08-31
USA/CA-CZB-10929/2020	EPI_ISL_583158	MW276433	SAMN16453943	SRX9301238	2020-08-31
USA/CA-CZB-10930/2020	EPI_ISL_583159	MW276434	SAMN16453944	SRX9301239	2020-08-31
USA/CA-CZB-10931/2020	EPI_ISL_583160	MW276435	SAMN16453945	SRX9301240	2020-08-31
USA/CA-CZB-10932/2020	EPI_ISL_583161	MW276436	SAMN16453946	SRX9301241	2020-09-03
USA/CA-CZB-10933/2020	EPI_ISL_583162	MW276437	SAMN16453947	SRX9301242	2020-09-03
USA/CA-CZB-10934/2020	EPI_ISL_583163	MW276438	SAMN16453948	SRX9301272	2020-09-04
USA/CA-CZB-10935/2020	EPI_ISL_583164	MW276439	SAMN16453949	SRX9301273	2020-09-04
USA/CA-CZB-10936/2020	EPI_ISL_583165	MW276440	SAMN16453950	SRX9301274	2020-09-04
USA/CA-CZB-10937/2020	EPI_ISL_583166	MW276441	SAMN16453951	SRX9301275	2020-09-04
USA/CA-CZB-10938/2020	EPI_ISL_583167	MW276442	SAMN16453952	SRX9301276	2020-09-04
USA/CA-CZB-10939/2020	EPI_ISL_583168	MW276443	SAMN16453953	SRX9301277	2020-09-04
USA/CA-CZB-10940/2020	EPI_ISL_583169	MW276444	SAMN16453954	SRX9301278	2020-09-08
USA/CA-CZB-10941/2020	EPI_ISL_583170	MW276445	SAMN16453955	SRX9301279	2020-09-08
USA/CA-CZB-1278/2020	EPI_ISL_454636	MT533233	SAMN20709222	SRX11812784	2020-03-27
USA/CA-CZB-1279/2020	EPI_ISL_454637	MT533234	SAMN20709224	SRX11812786	2020-03-28
USA/CA-CZB-1280/2020	EPI_ISL_454638	MT533235	SAMN20709227	SRX11812790	2020-03-31
USA/CA-CZB-1281/2020	EPI_ISL_454639	MT533236	SAMN20709229	SRX11812792	2020-04-01
USA/CA-CZB-1282/2020	EPI_ISL_454640	MT533237	SAMN20709230	SRX11812793	2020-04-01
USA/CA-CZB-1283/2020	EPI_ISL_454641	MT533238	SAMN20709232	SRX11812795	2020-04-02
USA/CA-CZB-14715/2020	EPI_ISL_738785	NA	SAMN17571529	SRX9935149	2020-09-22
USA/CA-CZB-14716/2020	EPI_ISL_738778	MW565247	SAMN17571530	SRX9935150	2020-09-23
USA/CA-CZB-14717/2020	EPI_ISL_739011	MW565246	SAMN17571531	SRX9935151	2020-09-22
USA/CA-CZB-14718/2020	EPI_ISL_2658704	NA	SAMN17571532	SRX9935228	2020-09-22
USA/CA-CZB-14721/2020	EPI_ISL_739489	MW565245	SAMN17571533	SRX9935229	2020-09-25
USA/CA-CZB-14722/2020	EPI_ISL_739264	NA	SAMN17571534	SRX9935230	2020-09-28
USA/CA-CZB-14724/2020	EPI_ISL_739086	MW565244	SAMN17571535	SRX9935231	2020-09-30
USA/CA-CZB-14725/2020	EPI_ISL_2659408	MZ842401	SAMN17571536	SRX9935232	2020-10-01
USA/CA-CZB-14727/2020	EPI_ISL_739297	MW565243	SAMN17571537	SRX9935233	2020-09-25
USA/CA-CZB-14728/2020	EPI_ISL_2659346	MZ842400	SAMN17571538	SRX9935235	2020-10-05
USA/CA-CZB-14729/2020	EPI_ISL_739571	MW565242	SAMN17571539	SRX9935236	2020-10-05
USA/CA-CZB-14730/2020	EPI_ISL_739366	MW565241	SAMN17571540	SRX9935237	2020-10-05
USA/CA-CZB-14731/2020	EPI_ISL_2659403	MZ842399	SAMN17571541	SRX9935238	2020-10-06
USA/CA-CZB-14733/2020	EPI_ISL_2659591	MZ842398	SAMN17571542	SRX9935239	2020-10-09
USA/CA-CZB-14734/2020	EPI_ISL_738988	MW565240	SAMN17571543	SRX9935240	2020-10-09
USA/CA-CZB-14735/2020	EPI_ISL_2659461	MZ842397	SAMN17571544	SRX9935241	2020-10-12
USA/CA-CZB-14736/2020	EPI_ISL_739311	MW565239	SAMN17571545	SRX9935242	2020-10-12
USA/CA-CZB-14737/2020	EPI_ISL_739533	MW565238	SAMN17571546	SRX9935243	2020-10-12
USA/CA-CZB-14739/2020	EPI_ISL_2659260	MZ842396	SAMN17571547	SRX9935244	2020-10-12
USA/CA-CZB-14740/2020	EPI_ISL_2659385	MZ842395	SAMN17571548	SRX9935246	2020-10-12
USA/CA-CZB-14741/2020	EPI_ISL_739177	MW565237	SAMN17571549	SRX9935247	2020-10-16
USA/CA-CZB-14742/2020	EPI_ISL_738961	MW565236	SAMN17571550	SRX9935248	2020-10-16
USA/CA-CZB-14743/2020	EPI_ISL_739558	MW565235	SAMN17571551	SRX9935249	2020-10-16
USA/CA-CZB-14744/2020	EPI_ISL_2659205	MZ842394	SAMN17571552	SRX9935250	2020-10-16
USA/CA-CZB-14745/2020	EPI_ISL_738530	MW565234	SAMN17571553	SRX9935251	2020-10-16
USA/CA-CZB-14746/2020	EPI_ISL_2659549	MZ842393	SAMN17571554	SRX9935252	2020-10-19
USA/CA-CZB-14747/2020	EPI_ISL_2659638	MZ842392	SAMN17571555	SRX9935253	2020-10-20
USA/CA-CZB-14748/2020	EPI_ISL_738879	MW565233	SAMN17571556	SRX9935254	2020-10-23
USA/CA-CZB-14749/2020	EPI_ISL_738756	MW565232	SAMN17571557	SRX9935255	2020-10-21
USA/CA-CZB-14750/2020	EPI_ISL_739225	MW565231	SAMN17571558	SRX9935341	2020-10-23
USA/CA-CZB-14751/2020	EPI_ISL_738951	MW565230	SAMN17571559	SRX9935342	2020-10-27
USA/CA-CZB-14752/2020	EPI_ISL_739148	MW565229	SAMN17571560	SRX9935343	2020-10-29
USA/CA-CZB-14754/2020	EPI_ISL_738947	MW565227	SAMN17571562	SRX9935345	2020-11-02
USA/CA-CZB-14755/2020	EPI_ISL_739433	MW565226	SAMN17571563	SRX9935346	2020-11-02
USA/CA-CZB-14756/2020	EPI_ISL_739530	MW565225	SAMN17571564	SRX9935347	2020-11-02
USA/CA-CZB-14757/2020	EPI_ISL_739442	MZ842391	SAMN17571565	SRX9935348	2020-11-03
USA/CA-CZB-14758/2020	EPI_ISL_738953	MZ842390	SAMN17571566	SRX9935349	2020-11-03
USA/CA-CZB-14759/2020	EPI_ISL_738832	MW565224	SAMN17571567	SRX9935350	2020-11-05
USA/CA-CZB-14760/2020	EPI_ISL_739052	MW565223	SAMN17571568	SRX9935352	2020-11-04
USA/CA-CZB-14767/2020	EPI_ISL_739051	MW565217	SAMN17571575	SRX9935359	2020-11-06
USA/CA-CZB-14768/2020	EPI_ISL_739272	MW565216	SAMN17571576	SRX9935360	2020-11-06
USA/CA-CZB-14769/2020	EPI_ISL_738844	MW565215	SAMN17571577	SRX9935361	2020-11-06
USA/CA-CZB-14770/2020	EPI_ISL_738742	MW565214	SAMN17571578	SRX9935363	2020-11-07
USA/CA-CZB-14771/2020	EPI_ISL_738852	MW565213	SAMN17571579	SRX9935364	2020-11-09
USA/CA-CZB-14772/2020	EPI_ISL_739411	MW565212	SAMN17571580	SRX9935365	2020-11-09
USA/CA-CZB-14773/2020	EPI_ISL_738827	MW565211	SAMN17571581	SRX9935366	2020-11-09
USA/CA-CZB-14774/2020	EPI_ISL_738600	MW565210	SAMN17571582	SRX9935367	2020-11-09
USA/CA-CZB-14775/2020	EPI_ISL_739527	MW565209	SAMN17571583	SRX9935452	2020-11-09
USA/CA-CZB-14777/2020	EPI_ISL_739330	MW565208	SAMN17571584	SRX9935453	2020-11-10
USA/CA-CZB-14778/2020	EPI_ISL_738912	MW565207	SAMN17571585	SRX9935454	2020-11-10
USA/CA-CZB-14779/2020	EPI_ISL_738795	MW565206	SAMN17571586	SRX9935455	2020-11-10
USA/CA-CZB-14780/2020	EPI_ISL_739367	MW565205	SAMN17571587	SRX9935456	2020-11-10
USA/CA-CZB-14781/2020	EPI_ISL_738759	MW565204	SAMN17571588	SRX9935458	2020-11-10
USA/CA-CZB-14782/2020	EPI_ISL_738985	MW565203	SAMN17571589	SRX9935459	2020-11-11
USA/CA-CZB-14783/2020	EPI_ISL_738779	MW565202	SAMN17571590	SRX9935460	2020-11-10
USA/CA-CZB-14784/2020	EPI_ISL_738810	MW565201	SAMN17571591	SRX9935461	2020-11-11
USA/CA-CZB-14785/2020	EPI_ISL_738913	MW565200	SAMN17571592	SRX9935462	2020-11-12
USA/CA-CZB-14786/2020	EPI_ISL_739553	MW565199	SAMN17571593	SRX9935463	2020-11-11
USA/CA-CZB-14788/2020	EPI_ISL_739194	MW565198	SAMN17571594	SRX9935464	2020-11-12
USA/CA-CZB-14789/2020	EPI_ISL_739621	MW565197	SAMN17571595	SRX9935465	2020-11-12
USA/CA-CZB-14790/2020	EPI_ISL_739525	MW565196	SAMN17571596	SRX9935466	2020-11-13
USA/CA-CZB-14791/2020	EPI_ISL_738923	MW565195	SAMN17571597	SRX9935467	2020-11-12
USA/CA-CZB-14792/2020	EPI_ISL_739032	MW565194	SAMN17571598	SRX9935469	2020-11-13
USA/CA-CZB-14793/2020	EPI_ISL_739447	MW565193	SAMN17571599	SRX9935470	2020-11-13
USA/CA-CZB-14795/2020	EPI_ISL_739318	MW565192	SAMN17571600	SRX9935471	2020-11-13
USA/CA-CZB-14796/2020	EPI_ISL_739542	MW565191	SAMN17571601	SRX9935472	2020-11-16
USA/CA-CZB-14797/2020	EPI_ISL_739389	MW565190	SAMN17571602	SRX9935473	2020-11-16
USA/CA-CZB-14798/2020	EPI_ISL_2658662	NA	SAMN17571603	SRX9935474	2020-11-16
USA/CA-CZB-14799/2020	EPI_ISL_739210	MW565189	SAMN17571604	SRX9935475	2020-11-16
USA/CA-CZB-14801/2020	EPI_ISL_739043	MW565188	SAMN17571605	SRX9935476	2020-11-16
USA/CA-CZB-14802/2020	EPI_ISL_738806	MW565187	SAMN17571606	SRX9935477	2020-11-16
USA/CA-CZB-14803/2020	EPI_ISL_739112	MW565186	SAMN17571607	SRX9935478	2020-11-17
USA/CA-CZB-14804/2020	EPI_ISL_739611	MW565185	SAMN17571608	SRX9935536	2020-11-17
USA/CA-CZB-14805/2020	EPI_ISL_738849	MW565184	SAMN17571609	SRX9935537	2020-11-16
USA/CA-CZB-14806/2020	EPI_ISL_739436	MW565183	SAMN17571610	SRX9935538	2020-11-17
USA/CA-CZB-14807/2020	EPI_ISL_738902	MZ842389	SAMN17571611	SRX9935539	2020-11-17
USA/CA-CZB-14808/2020	EPI_ISL_739287	MW565182	SAMN17571612	SRX9935540	2020-11-18
USA/CA-CZB-14809/2020	EPI_ISL_739313	MW565181	SAMN17571613	SRX9935541	2020-11-18
USA/CA-CZB-14810/2020	EPI_ISL_739240	MW565180	SAMN17571614	SRX9935542	2020-11-17
USA/CA-CZB-14812/2020	EPI_ISL_739000	MW565179	SAMN17571615	SRX9935543	2020-11-17
USA/CA-CZB-14813/2020	EPI_ISL_739228	MW565178	SAMN17571616	SRX9935544	2020-11-18
USA/CA-CZB-14814/2020	EPI_ISL_739531	MW565177	SAMN17571617	SRX9935545	2020-11-18
USA/CA-CZB-14815/2020	EPI_ISL_738917	MW565176	SAMN17571618	SRX9935171	2020-11-18
USA/CA-CZB-14816/2020	EPI_ISL_739170	MW565175	SAMN17571619	SRX9935170	2020-11-18
USA/CA-CZB-14817/2020	EPI_ISL_739001	MW565174	SAMN17571620	SRX9935169	2020-11-18
USA/CA-CZB-14818/2020	EPI_ISL_739114	MW565173	SAMN17571621	SRX9935547	2020-11-18
USA/CA-CZB-14819/2020	EPI_ISL_739007	MW565172	SAMN17571622	SRX9935168	2020-11-18
USA/CA-CZB-14820/2020	EPI_ISL_739242	MW565171	SAMN17571623	SRX9935167	2020-11-18
USA/CA-CZB-14821/2020	EPI_ISL_739651	MW565170	SAMN17571624	SRX9935166	2020-11-18
USA/CA-CZB-14822/2020	EPI_ISL_738504	MW565169	SAMN17571625	SRX9935548	2020-11-18
USA/CA-CZB-14823/2020	EPI_ISL_738875	MW565168	SAMN17571626	SRX9935549	2020-11-18
USA/CA-CZB-14824/2020	EPI_ISL_738980	MW565167	SAMN17571627	SRX9935550	2020-11-18
USA/CA-CZB-14825/2020	EPI_ISL_738865	MW565166	SAMN17571628	SRX9935164	2020-11-19
USA/CA-CZB-14826/2020	EPI_ISL_739405	MW565165	SAMN17571629	SRX9935163	2020-11-19
USA/CA-CZB-14827/2020	EPI_ISL_739403	MW565164	SAMN17571630	SRX9935552	2020-11-19
USA/CA-CZB-14828/2020	EPI_ISL_738938	MW565163	SAMN17571631	SRX9935162	2020-11-19
USA/CA-CZB-14829/2020	EPI_ISL_738807	MW565162	SAMN17571632	SRX9935161	2020-11-18
USA/CA-CZB-14830/2020	EPI_ISL_739475	MW565161	SAMN17571633	SRX9935160	2020-11-18
USA/CA-CZB-14831/2020	EPI_ISL_739417	MW565160	SAMN17571634	SRX9935553	2020-11-18
USA/CA-CZB-14832/2020	EPI_ISL_739123	MW565159	SAMN17571635	SRX9935159	2020-11-19
USA/CA-CZB-14833/2020	EPI_ISL_738801	MW565158	SAMN17571636	SRX9935158	2020-11-18
USA/CA-CZB-14834/2020	EPI_ISL_739274	MW565157	SAMN17571637	SRX9935157	2020-11-19
USA/CA-CZB-14835/2020	EPI_ISL_738563	MW565156	SAMN17571638	SRX9935156	2020-11-19
USA/CA-CZB-14836/2020	EPI_ISL_738969	MZ842388	SAMN17571639	SRX9935155	2020-11-19
USA/CA-CZB-14837/2020	EPI_ISL_739461	MW565155	SAMN17571640	SRX9935154	2020-11-19
USA/CA-CZB-14838/2020	EPI_ISL_739425	MW565154	SAMN17571641	SRX9935555	2020-11-19
USA/CA-CZB-14839/2020	EPI_ISL_738651	MW565153	SAMN17571642	SRX9935153	2020-11-21
USA/CA-CZB-14840/2020	EPI_ISL_738539	MW565152	SAMN17571643	SRX9935152	2020-11-19
USA/CA-CZB-14841/2020	EPI_ISL_739299	MW565151	SAMN17571644	SRX9934983	2020-11-20
USA/CA-CZB-14842/2020	EPI_ISL_739183	MW565150	SAMN17571645	SRX9935556	2020-11-20
USA/CA-CZB-14844/2020	EPI_ISL_739585	MW565149	SAMN17571646	SRX9935557	2020-11-20
USA/CA-CZB-14845/2020	EPI_ISL_738649	MW565148	SAMN17571647	SRX9935558	2020-11-20
USA/CA-CZB-14846/2020	EPI_ISL_739106	MW565147	SAMN17571648	SRX9934982	2020-11-20
USA/CA-CZB-14847/2020	EPI_ISL_738929	MW565146	SAMN17571649	SRX9934981	2020-11-20
USA/CA-CZB-14848/2020	EPI_ISL_738647	MW565145	SAMN17571650	SRX9934980	2020-11-20
USA/CA-CZB-14849/2020	EPI_ISL_738999	MW565144	SAMN17571651	SRX9935560	2020-11-20
USA/CA-CZB-14850/2020	EPI_ISL_738854	MZ842387	SAMN17571652	SRX9934979	2020-11-22
USA/CA-CZB-14851/2020	EPI_ISL_739452	MW565143	SAMN17571653	SRX9934978	2020-11-22
USA/CA-CZB-14852/2020	EPI_ISL_739418	MW565142	SAMN17571654	SRX9934977	2020-11-21
USA/CA-CZB-14853/2020	EPI_ISL_739155	MW565141	SAMN17571655	SRX9935561	2020-11-22
USA/CA-CZB-14854/2020	EPI_ISL_739126	MW565140	SAMN17571656	SRX9935562	2020-11-20
USA/CA-CZB-14855/2020	EPI_ISL_738958	MW565139	SAMN17571657	SRX9935563	2020-11-20
USA/CA-CZB-14856/2020	EPI_ISL_739499	MW565138	SAMN17571658	SRX9934976	2020-11-23
USA/CA-CZB-14857/2020	EPI_ISL_738809	MW565137	SAMN17571659	SRX9934975	2020-11-23
USA/CA-CZB-14858/2020	EPI_ISL_738505	MW565136	SAMN17571660	SRX9934974	2020-11-23
USA/CA-CZB-14859/2020	EPI_ISL_739250	MW565135	SAMN17571661	SRX9935677	2020-11-23
USA/CA-CZB-14860/2020	EPI_ISL_739608	MZ842386	SAMN17571662	SRX9934973	2020-11-23
USA/CA-CZB-14861/2020	EPI_ISL_739159	MW565134	SAMN17571663	SRX9934972	2020-11-23
USA/CA-CZB-14862/2020	EPI_ISL_739198	MW565133	SAMN17571664	SRX9934971	2020-11-22
USA/CA-CZB-14864/2020	EPI_ISL_739235	MW565132	SAMN17571665	SRX9935678	2020-11-23
USA/CA-CZB-14865/2020	EPI_ISL_739131	MW565131	SAMN17571666	SRX9935679	2020-11-23
USA/CA-CZB-14866/2020	EPI_ISL_739269	MW565130	SAMN17571667	SRX9935680	2020-11-23
USA/CA-CZB-1488/2020	EPI_ISL_468438	MT628172	SAMN20709767	SRX11812489	2020-03-19
USA/CA-CZB-1489/2020	EPI_ISL_468439	NA	SAMN20709769	SRX11812491	2020-03-23
USA/CA-CZB-1490/2020	EPI_ISL_468440	MT628173	SAMN20709770	SRX11812492	2020-03-24
USA/CA-CZB-1491/2020	EPI_ISL_468441	NA	SAMN20709771	SRX11812493	2020-03-24
USA/CA-CZB-1492/2020	EPI_ISL_468442	NA	SAMN20709776	SRX11812499	2020-03-24
USA/CA-CZB-1493/2020	EPI_ISL_468443	NA	SAMN20709778	SRX11812501	2020-03-24
USA/CA-CZB-1494/2020	EPI_ISL_468444	NA	SAMN20709780	SRX11812503	2020-03-24
USA/CA-CZB-1495/2020	EPI_ISL_468445	NA	SAMN20709782	SRX11812505	2020-03-24
USA/CA-CZB-1497/2020	EPI_ISL_468446	MT628174	SAMN20709791	SRX11812515	2020-03-27
USA/CA-CZB-1498/2020	EPI_ISL_468447	MT628175	SAMN20709795	SRX11812519	2020-03-27
USA/CA-CZB-1499/2020	EPI_ISL_468448	MT628176	SAMN20709800	SRX11812525	2020-05-09
USA/CA-CZB-1502/2020	EPI_ISL_468449	MT628177	SAMN20709809	SRX11812535	2020-03-30
USA/CA-CZB-1503/2020	EPI_ISL_468450	MT628178	SAMN20709814	SRX11812540	2020-05-09
USA/CA-CZB-1504/2020	EPI_ISL_468451	MT628179	SAMN20713334	SRX11719892	2020-05-09
USA/CA-CZB-1505/2020	EPI_ISL_468452	MT628180	SAMN20713336	SRX11720339	2020-03-30
USA/CA-CZB-1506/2020	EPI_ISL_468453	MT628181	SAMN20713340	SRX11719574	2020-04-01
USA/CA-CZB-1507/2020	EPI_ISL_468454	MT628182	SAMN20713343	SRX11719893	2020-04-01
USA/CA-CZB-1508/2020	EPI_ISL_468455	MT628183	SAMN20713348	SRX11720060	2020-04-01
USA/CA-CZB-1509/2020	EPI_ISL_468456	MT628184	SAMN20713351	SRX11720121	2020-04-01
USA/CA-CZB-1510/2020	EPI_ISL_468457	MT628185	SAMN20713354	SRX11720156	2020-03-31
USA/CA-CZB-1511/2020	EPI_ISL_468458	MT628186	SAMN20713358	SRX11720256	2020-04-01
USA/CA-CZB-1512/2020	EPI_ISL_468459	MT628187	SAMN20713359	SRX11720295	2020-04-06
USA/CA-CZB-1513/2020	EPI_ISL_468460	MT628188	SAMN20713363	SRX11720340	2020-04-13
USA/CA-CZB-1514/2020	EPI_ISL_468461	MT628189	SAMN20713365	SRX11720418	2020-04-14
USA/CA-CZB-17317/2020	EPI_ISL_955496	MW702500	SAMN17867069	SRX10078922	2020-11-24
USA/CA-CZB-17319/2020	EPI_ISL_955497	MW702499	SAMN17867070	SRX10078923	2020-11-25
USA/CA-CZB-17320/2020	EPI_ISL_1027535	MW703127	SAMN17979507	SRX10125894	2020-11-25
USA/CA-CZB-17321/2020	EPI_ISL_955498	MW702498	SAMN17867071	SRX10078924	2020-11-25
USA/CA-CZB-17322/2020	EPI_ISL_955499	MW702497	SAMN17867072	SRX10078925	2020-11-25
USA/CA-CZB-17323/2020	EPI_ISL_955500	MW702496	SAMN17867073	SRX10078926	2020-11-25
USA/CA-CZB-17324/2020	EPI_ISL_955501	MW702495	SAMN17867074	SRX10078927	2020-11-27
USA/CA-CZB-17325/2020	EPI_ISL_955502	MW702494	SAMN17867075	SRX10078929	2020-11-27
USA/CA-CZB-17326/2020	EPI_ISL_955503	MW702493	SAMN17867076	SRX10078930	2020-11-27
USA/CA-CZB-17327/2020	EPI_ISL_955504	MW702492	SAMN17867077	SRX10078931	2020-11-27
USA/CA-CZB-17329/2020	EPI_ISL_1027536	MW703126	SAMN17979508	SRX10125895	2020-11-27
USA/CA-CZB-17331/2020	EPI_ISL_955505	MW702491	SAMN17867078	SRX10078932	2020-11-25
USA/CA-CZB-17332/2020	EPI_ISL_955506	MW702490	SAMN17867079	SRX10078933	2020-11-25
USA/CA-CZB-17333/2020	EPI_ISL_955507	MW702489	SAMN17867080	SRX10078934	2020-11-25
USA/CA-CZB-17334/2020	EPI_ISL_955508	MW702488	SAMN17867081	SRX10078935	2020-11-28
USA/CA-CZB-17335/2020	EPI_ISL_955509	MW702487	SAMN17867082	SRX10078936	2020-11-29
USA/CA-CZB-17336/2020	EPI_ISL_955510	MW702486	SAMN17867083	SRX10078937	2020-11-29
USA/CA-CZB-17337/2020	EPI_ISL_955511	MW702485	SAMN17867084	SRX10078938	2020-11-30
USA/CA-CZB-17338/2020	EPI_ISL_955512	MW702484	SAMN17867085	SRX10078940	2020-11-29
USA/CA-CZB-17339/2020	EPI_ISL_955513	MW702483	SAMN17867086	SRX10078941	2020-11-29
USA/CA-CZB-17340/2020	EPI_ISL_955514	MW702482	SAMN17867087	SRX10078942	2020-11-29
USA/CA-CZB-17341/2020	EPI_ISL_1027537	MW703125	SAMN17979509	SRX10125896	2020-11-29
USA/CA-CZB-17342/2020	EPI_ISL_955515	MW702481	SAMN17867088	SRX10078943	2020-11-29
USA/CA-CZB-17343/2020	EPI_ISL_955516	MW702480	SAMN17867089	SRX10078944	2020-11-29
USA/CA-CZB-17344/2020	EPI_ISL_955517	MW702479	SAMN17867090	SRX10078945	2020-11-29
USA/CA-CZB-17345/2020	EPI_ISL_955518	MW702478	SAMN17867091	SRX10078946	2020-11-29
USA/CA-CZB-17346/2020	EPI_ISL_955519	MW702477	SAMN17867092	SRX10078947	2020-11-29
USA/CA-CZB-17347/2020	EPI_ISL_955520	MW702476	SAMN17867093	SRX10078948	2020-11-29
USA/CA-CZB-17348/2020	EPI_ISL_1027538	MW703124	SAMN17979510	SRX10125897	2020-11-29
USA/CA-CZB-17349/2020	EPI_ISL_955521	MW702475	SAMN17867094	SRX10078949	2020-11-29
USA/CA-CZB-17350/2020	EPI_ISL_955522	MW702474	SAMN17867095	SRX10078951	2020-11-29
USA/CA-CZB-17351/2020	EPI_ISL_955523	MW702473	SAMN17867096	SRX10078952	2020-11-30
USA/CA-CZB-17352/2020	EPI_ISL_955524	MW702472	SAMN17867097	SRX10078953	2020-11-30
USA/CA-CZB-17353/2020	EPI_ISL_955525	MW702471	SAMN17867098	SRX10078954	2020-11-30
USA/CA-CZB-17354/2020	EPI_ISL_2658668	NA	SAMN17979511	SRX10125899	2020-11-30
USA/CA-CZB-17355/2020	EPI_ISL_955526	MW702470	SAMN17867099	SRX10078955	2020-11-30
USA/CA-CZB-17356/2020	EPI_ISL_955527	MW702469	SAMN17867100	SRX10078956	2020-11-30
USA/CA-CZB-17357/2020	EPI_ISL_955528	MW702468	SAMN17867101	SRX10078957	2020-11-30
USA/CA-CZB-17358/2020	EPI_ISL_955529	MW702467	SAMN17867102	SRX10078958	2020-11-30
USA/CA-CZB-17359/2020	EPI_ISL_955530	MW702466	SAMN17867103	SRX10078959	2020-11-30
USA/CA-CZB-17360/2020	EPI_ISL_955531	MW702465	SAMN17867104	SRX10078960	2020-11-30
USA/CA-CZB-17361/2020	EPI_ISL_955532	MW702464	SAMN17867105	SRX10078963	2020-11-30
USA/CA-CZB-17362/2020	EPI_ISL_955533	MW702463	SAMN17867106	SRX10078964	2020-11-26
USA/CA-CZB-17363/2020	EPI_ISL_955534	MW702462	SAMN17867107	SRX10078965	2020-11-30
USA/CA-CZB-17364/2020	EPI_ISL_955535	MW702461	SAMN17867108	SRX10078966	2020-12-01
USA/CA-CZB-17365/2020	EPI_ISL_955536	MW702460	SAMN17867109	SRX10078967	2020-11-30
USA/CA-CZB-17366/2020	EPI_ISL_955537	MW702459	SAMN17867110	SRX10078968	2020-12-01
USA/CA-CZB-17367/2020	EPI_ISL_955538	MW702458	SAMN17867111	SRX10078969	2020-12-01
USA/CA-CZB-17368/2020	EPI_ISL_955539	MW702457	SAMN17867112	SRX10078970	2020-12-01
USA/CA-CZB-17369/2020	EPI_ISL_955540	MW702456	SAMN17867113	SRX10078971	2020-12-01
USA/CA-CZB-17370/2020	EPI_ISL_955541	MW702455	SAMN17867114	SRX10078972	2020-12-01
USA/CA-CZB-17371/2020	EPI_ISL_2659259	MW702454	SAMN17867115	SRX10078974	2020-12-01
USA/CA-CZB-17372/2020	EPI_ISL_955542	MW702453	SAMN17867116	SRX10078975	2020-12-01
USA/CA-CZB-17373/2020	EPI_ISL_2659308	MW702452	SAMN17867117	SRX10078976	2020-12-01
USA/CA-CZB-17374/2020	EPI_ISL_955543	MW702451	SAMN17867118	SRX10078977	2020-12-02
USA/CA-CZB-17375/2020	EPI_ISL_955544	MW702450	SAMN17867119	SRX10078978	2020-12-01
USA/CA-CZB-17376/2020	EPI_ISL_955545	MW702449	SAMN17867120	SRX10078979	2020-12-01
USA/CA-CZB-17377/2020	EPI_ISL_955546	MW702448	SAMN17867121	SRX10078980	2020-12-02
USA/CA-CZB-17378/2020	EPI_ISL_955547	MW702447	SAMN17867122	SRX10078981	2020-12-02
USA/CA-CZB-17379/2020	EPI_ISL_955548	MW702446	SAMN17867123	SRX10078982	2020-12-01
USA/CA-CZB-17380/2020	EPI_ISL_1027540	MW703123	SAMN17979512	SRX10125900	2020-12-01
USA/CA-CZB-17381/2020	EPI_ISL_955549	MW702445	SAMN17867124	SRX10078983	2020-12-01
USA/CA-CZB-17382/2020	EPI_ISL_955550	MW702444	SAMN17867125	SRX10078985	2020-12-01
USA/CA-CZB-17383/2020	EPI_ISL_955551	MW702443	SAMN17867126	SRX10078986	2020-12-01
USA/CA-CZB-17384/2020	EPI_ISL_955552	MW702442	SAMN17867127	SRX10078987	2020-12-01
USA/CA-CZB-17385/2020	EPI_ISL_955553	MW702441	SAMN17867128	SRX10078988	2020-12-01
USA/CA-CZB-17386/2020	EPI_ISL_955554	MW702440	SAMN17867129	SRX10078989	2020-12-01
USA/CA-CZB-17387/2020	EPI_ISL_955555	MW702439	SAMN17867130	SRX10078990	2020-12-01
USA/CA-CZB-17388/2020	EPI_ISL_1027539	MW703122	SAMN17979513	SRX10125901	2020-11-30
USA/CA-CZB-17389/2020	EPI_ISL_955556	MW702438	SAMN17867131	SRX10078991	2020-12-02
USA/CA-CZB-17390/2020	EPI_ISL_955557	MW702437	SAMN17867132	SRX10078992	2020-12-02
USA/CA-CZB-17393/2020	EPI_ISL_1027541	MW703121	SAMN17979514	SRX10125902	2020-12-02
USA/CA-CZB-17394/2020	EPI_ISL_955558	NA	SAMN17867133	SRX10078993	2020-12-01
USA/CA-CZB-17395/2020	EPI_ISL_955559	MW702436	SAMN17867134	SRX10078994	2020-12-01
USA/CA-CZB-17397/2020	EPI_ISL_955560	MW702435	SAMN17867135	SRX10078996	2020-12-02
USA/CA-CZB-19111/2020	EPI_ISL_979710	MZ842239	SAMN17867875	SRX10080853	2020-12-03
USA/CA-CZB-19112/2020	EPI_ISL_979711	MW701299	SAMN17867876	SRX10080854	2020-12-03
USA/CA-CZB-19113/2020	EPI_ISL_979712	MW701298	SAMN17867877	SRX10080855	2020-12-03
USA/CA-CZB-19114/2020	EPI_ISL_979713	MW701297	SAMN17867878	SRX10080856	2020-12-03
USA/CA-CZB-19115/2020	EPI_ISL_979714	MW701296	SAMN17867879	SRX10080857	2020-12-03
USA/CA-CZB-19116/2020	EPI_ISL_979715	MW701295	SAMN17867880	SRX10080858	2020-12-03
USA/CA-CZB-19117/2020	EPI_ISL_979716	MW701294	SAMN17867881	SRX10080859	2020-12-02
USA/CA-CZB-19118/2020	EPI_ISL_979717	MW701293	SAMN17867882	SRX10080861	2020-12-02
USA/CA-CZB-19119/2020	EPI_ISL_979718	MW701292	SAMN17867883	SRX10080862	2020-12-03
USA/CA-CZB-19120/2020	EPI_ISL_2659251	MW701291	SAMN17867884	SRX10080863	2020-12-04
USA/CA-CZB-19121/2020	EPI_ISL_979719	MW701290	SAMN17867885	SRX10080864	2020-12-04
USA/CA-CZB-19123/2020	EPI_ISL_2659384	MW701289	SAMN17867886	SRX10080865	2020-12-04
USA/CA-CZB-19124/2020	EPI_ISL_979720	MW701288	SAMN17867887	SRX10080866	2020-12-03
USA/CA-CZB-19125/2020	EPI_ISL_979721	MW701287	SAMN17867888	SRX10080867	2020-12-04
USA/CA-CZB-19126/2020	EPI_ISL_979722	MW701286	SAMN17867889	SRX10080868	2020-12-04
USA/CA-CZB-19127/2020	EPI_ISL_979723	MW701285	SAMN17867890	SRX10080869	2020-12-04
USA/CA-CZB-19128/2020	EPI_ISL_979724	MW701284	SAMN17867891	SRX10080870	2020-12-04
USA/CA-CZB-19129/2020	EPI_ISL_979725	MW701283	SAMN17867892	SRX10080873	2020-12-04
USA/CA-CZB-19132/2020	EPI_ISL_979726	MW701282	SAMN17867893	SRX10080874	2020-12-04
USA/CA-CZB-19133/2020	EPI_ISL_979727	MW701281	SAMN17867894	SRX10080875	2020-12-03
USA/CA-CZB-19134/2020	EPI_ISL_979728	MW701280	SAMN17867895	SRX10080876	2020-12-04
USA/CA-CZB-19135/2020	EPI_ISL_979729	MW701279	SAMN17867896	SRX10080877	2020-12-04
USA/CA-CZB-19136/2020	EPI_ISL_979730	MW701278	SAMN17867897	SRX10080878	2020-12-04
USA/CA-CZB-19137/2020	EPI_ISL_979731	MW701277	SAMN17867898	SRX10080879	2020-12-04
USA/CA-CZB-19138/2020	EPI_ISL_979732	MW701276	SAMN17867899	SRX10080880	2020-12-04
USA/CA-CZB-19139/2020	EPI_ISL_979733	MW701275	SAMN17867900	SRX10080881	2020-12-04
USA/CA-CZB-19140/2020	EPI_ISL_979734	MW701274	SAMN17867901	SRX10080882	2020-12-04
USA/CA-CZB-19141/2020	EPI_ISL_979735	MW701273	SAMN17867902	SRX10080884	2020-12-04
USA/CA-CZB-19142/2020	EPI_ISL_979736	MW701272	SAMN17867903	SRX10080885	2020-12-04
USA/CA-CZB-19143/2020	EPI_ISL_979737	MW701271	SAMN17867904	SRX10080886	2020-12-06
USA/CA-CZB-19144/2020	EPI_ISL_979738	MW701270	SAMN17867905	SRX10080887	2020-12-06
USA/CA-CZB-19145/2020	EPI_ISL_979739	MW701269	SAMN17867906	SRX10080888	2020-12-06
USA/CA-CZB-19146/2020	EPI_ISL_979740	MW701268	SAMN17867907	SRX10080889	2020-12-06
USA/CA-CZB-19147/2020	EPI_ISL_979741	MW701267	SAMN17867908	SRX10080890	2020-12-06
USA/CA-CZB-19148/2020	EPI_ISL_979742	MW701266	SAMN17867909	SRX10080891	2020-12-06
USA/CA-CZB-19149/2020	EPI_ISL_979743	MW701265	SAMN17867910	SRX10080892	2020-12-06
USA/CA-CZB-19150/2020	EPI_ISL_979744	MW701264	SAMN17867911	SRX10080893	2020-12-06
USA/CA-CZB-19151/2020	EPI_ISL_979745	MW701263	SAMN17867912	SRX10080895	2020-12-06
USA/CA-CZB-19152/2020	EPI_ISL_979746	MW701262	SAMN17867913	SRX10080896	2020-12-06
USA/CA-CZB-19153/2020	EPI_ISL_979747	MW701261	SAMN17867914	SRX10080897	2020-12-06
USA/CA-CZB-19154/2020	EPI_ISL_979748	MW701260	SAMN17867915	SRX10080898	2020-12-06
USA/CA-CZB-19155/2020	EPI_ISL_979749	MW701259	SAMN17867916	SRX10080899	2020-12-06
USA/CA-CZB-19156/2020	EPI_ISL_979750	MW701258	SAMN17867917	SRX10080900	2020-12-06
USA/CA-CZB-19157/2020	EPI_ISL_979751	MW701257	SAMN17867918	SRX10080901	2020-12-06
USA/CA-CZB-19158/2020	EPI_ISL_979752	MW701256	SAMN17867919	SRX10080902	2020-12-06
USA/CA-CZB-19159/2020	EPI_ISL_979753	MW701255	SAMN17867920	SRX10080903	2020-12-06
USA/CA-CZB-19160/2020	EPI_ISL_979754	MW701254	SAMN17867921	SRX10080904	2020-12-06
USA/CA-CZB-19161/2020	EPI_ISL_979755	MW701253	SAMN17867922	SRX10080906	2020-12-06
USA/CA-CZB-19162/2020	EPI_ISL_979756	MW701252	SAMN17867923	SRX10080907	2020-12-07
USA/CA-CZB-19163/2020	EPI_ISL_979757	MW701251	SAMN17867924	SRX10080908	2020-12-07
USA/CA-CZB-19164/2020	EPI_ISL_979758	MW701250	SAMN17867925	SRX10080909	2020-12-07
USA/CA-CZB-19165/2020	EPI_ISL_979759	MW701249	SAMN17867926	SRX10080910	2020-12-07
USA/CA-CZB-19166/2020	EPI_ISL_979760	MW701248	SAMN17867927	SRX10080911	2020-12-07
USA/CA-CZB-19167/2020	EPI_ISL_979761	MW701247	SAMN17867928	SRX10080912	2020-12-07
USA/CA-CZB-19168/2020	EPI_ISL_979762	MW701246	SAMN17867929	SRX10080913	2020-12-07
USA/CA-CZB-19169/2020	EPI_ISL_979763	MW701245	SAMN17867930	SRX10080914	2020-12-07
USA/CA-CZB-19170/2020	EPI_ISL_979764	MW701244	SAMN17867931	SRX10080915	2020-12-07
USA/CA-CZB-19171/2020	EPI_ISL_979765	MW701243	SAMN17867932	SRX10080917	2020-12-07
USA/CA-CZB-19172/2020	EPI_ISL_979766	MW701242	SAMN17867933	SRX10080918	2020-12-08
USA/CA-CZB-19173/2020	EPI_ISL_979767	MW701241	SAMN17867934	SRX10080919	2020-12-07
USA/CA-CZB-19174/2020	EPI_ISL_979768	MW701240	SAMN17867935	SRX10080920	2020-12-07
USA/CA-CZB-19175/2020	EPI_ISL_979769	MW701239	SAMN17867936	SRX10080921	2020-12-08
USA/CA-CZB-19176/2020	EPI_ISL_979770	MW701238	SAMN17867937	SRX10080922	2020-12-08
USA/CA-CZB-19177/2020	EPI_ISL_979771	MW701237	SAMN17867938	SRX10080923	2020-12-08
USA/CA-CZB-19178/2020	EPI_ISL_979772	MW701236	SAMN17867939	SRX10080924	2020-12-08
USA/CA-CZB-19179/2020	EPI_ISL_979773	MW701235	SAMN17867940	SRX10080925	2020-12-08
USA/CA-CZB-19180/2020	EPI_ISL_979774	MW701234	SAMN17867941	SRX10080926	2020-12-08
USA/CA-CZB-19181/2020	EPI_ISL_979775	MW701233	SAMN17867942	SRX10080928	2020-12-08
USA/CA-CZB-19182/2020	EPI_ISL_979776	MW701232	SAMN17867943	SRX10080929	2020-12-08
USA/CA-CZB-19183/2020	EPI_ISL_979777	MW701231	SAMN17867944	SRX10080930	2020-12-08
USA/CA-CZB-19184/2020	EPI_ISL_979778	MW701230	SAMN17867945	SRX10080931	2020-12-08
USA/CA-CZB-19185/2020	EPI_ISL_979779	MW701229	SAMN17867946	SRX10080932	2020-12-08
USA/CA-CZB-19186/2020	EPI_ISL_979780	MW701228	SAMN17867947	SRX10080933	2020-12-08
USA/CA-CZB-19187/2020	EPI_ISL_979781	MW701227	SAMN17867948	SRX10080934	2020-12-08
USA/CA-CZB-19188/2020	EPI_ISL_979782	MW701226	SAMN17867949	SRX10080935	2020-12-08
USA/CA-CZB-19189/2020	EPI_ISL_979783	MW701225	SAMN17867950	SRX10080936	2020-12-08
USA/CA-CZB-19190/2020	EPI_ISL_979784	MW701224	SAMN17867951	SRX10080937	2020-12-08
USA/CA-CZB-19191/2020	EPI_ISL_2758426	MZ842238	SAMN17867952	SRX10080939	2020-12-08
USA/CA-CZB-19192/2020	EPI_ISL_979785	MW701223	SAMN17867953	SRX10080940	2020-12-08
USA/CA-CZB-19193/2020	EPI_ISL_979786	MW701222	SAMN17867954	SRX10080941	2020-12-08
USA/CA-CZB-19194/2020	EPI_ISL_979787	MW701221	SAMN17867955	SRX10080942	2020-12-09
USA/CA-CZB-19195/2020	EPI_ISL_979788	MW701220	SAMN17867956	SRX10080943	2020-12-08
USA/CA-CZB-19196/2020	EPI_ISL_979789	MW701219	SAMN17867957	SRX10080944	2020-12-08
USA/CA-CZB-19197/2020	EPI_ISL_979790	MW701218	SAMN17867958	SRX10080945	2020-12-09
USA/CA-CZB-19199/2020	EPI_ISL_979791	MW701217	SAMN17867959	SRX10080946	2020-12-09
USA/CA-CZB-19200/2020	EPI_ISL_979792	MW701216	SAMN17867960	SRX10080947	2020-12-09
USA/CA-CZB-19201/2020	EPI_ISL_979793	MW701215	SAMN17867961	SRX10080948	2020-12-09
USA/CA-CZB-19202/2020	EPI_ISL_979794	MW701214	SAMN17867962	SRX10080950	2020-12-09
USA/CA-CZB-19203/2020	EPI_ISL_979795	MW701213	SAMN17867963	SRX10080951	2020-12-08
USA/CA-CZB-19204/2020	EPI_ISL_979796	MW701212	SAMN17867964	SRX10080952	2020-12-09
USA/CA-CZB-19205/2020	EPI_ISL_979797	MW701211	SAMN17867965	SRX10080953	2020-12-10
USA/CA-CZB-19207/2020	EPI_ISL_979162	MW700768	SAMN17867596	SRX10079515	2020-12-10
USA/CA-CZB-19208/2020	EPI_ISL_979163	MW700767	SAMN17867597	SRX10079516	2020-12-10
USA/CA-CZB-19209/2020	EPI_ISL_979164	MW700766	SAMN17867598	SRX10079517	2020-12-10
USA/CA-CZB-19210/2020	EPI_ISL_979165	MW700765	SAMN17867599	SRX10079518	2020-12-10
USA/CA-CZB-19211/2020	EPI_ISL_979166	MW700764	SAMN17867600	SRX10079520	2020-12-11
USA/CA-CZB-19212/2020	EPI_ISL_979167	MW700763	SAMN17867601	SRX10079521	2020-12-10
USA/CA-CZB-19214/2020	EPI_ISL_979168	MW700762	SAMN17867602	SRX10079522	2020-12-11
USA/CA-CZB-19215/2020	EPI_ISL_979169	MW700761	SAMN17867603	SRX10079523	2020-12-11
USA/CA-CZB-19216/2020	EPI_ISL_1030499	MW702982	SAMN17979250	SRX10125505	2020-12-11
USA/CA-CZB-19217/2020	EPI_ISL_979170	MW700760	SAMN17867604	SRX10079524	2020-12-13
USA/CA-CZB-19218/2020	EPI_ISL_979171	MW700759	SAMN17867605	SRX10079525	2020-12-13
USA/CA-CZB-19219/2020	EPI_ISL_979172	NA	SAMN17867606	SRX10079526	2020-12-13
USA/CA-CZB-19220/2020	EPI_ISL_979173	MW700758	SAMN17867607	SRX10079527	2020-12-14
USA/CA-CZB-19221/2020	EPI_ISL_979174	MW700757	SAMN17867608	SRX10079528	2020-12-14
USA/CA-CZB-19222/2020	EPI_ISL_979175	MW700756	SAMN17867609	SRX10079529	2020-12-14
USA/CA-CZB-19223/2020	EPI_ISL_979176	MW700755	SAMN17867610	SRX10079531	2020-12-14
USA/CA-CZB-19224/2020	EPI_ISL_979177	MW700754	SAMN17867611	SRX10079532	2020-12-14
USA/CA-CZB-19225/2020	EPI_ISL_979178	MW700753	SAMN17867612	SRX10079533	2020-12-15
USA/CA-CZB-19227/2020	EPI_ISL_979179	MW700752	SAMN17867613	SRX10079534	2020-12-15
USA/CA-CZB-19228/2020	EPI_ISL_979180	MW700751	SAMN17867614	SRX10079535	2020-12-15
USA/CA-CZB-19229/2020	EPI_ISL_979181	MW700750	SAMN17867615	SRX10079536	2020-12-15
USA/CA-CZB-19230/2020	EPI_ISL_979182	MW700749	SAMN17867616	SRX10079537	2020-12-15
USA/CA-CZB-19232/2020	EPI_ISL_979183	MW700748	SAMN17867617	SRX10079538	2020-12-16
USA/CA-CZB-19233/2020	EPI_ISL_979184	MW700747	SAMN17867618	SRX10079539	2020-12-16
USA/CA-CZB-19235/2020	EPI_ISL_979185	MW700746	SAMN17867619	SRX10079540	2020-12-15
USA/CA-CZB-19236/2020	EPI_ISL_979186	MW700745	SAMN17867620	SRX10079543	2020-12-15
USA/CA-CZB-19237/2020	EPI_ISL_979187	MW700744	SAMN17867621	SRX10079544	2020-12-17
USA/CA-CZB-19238/2020	EPI_ISL_979188	MW700743	SAMN17867622	SRX10079577	2020-12-17
USA/CA-CZB-19239/2020	EPI_ISL_979189	MW700742	SAMN17867623	SRX10079578	2020-12-17
USA/CA-CZB-19240/2020	EPI_ISL_979190	MW700741	SAMN17867624	SRX10079579	2020-12-17
USA/CA-CZB-19241/2020	EPI_ISL_979191	MW700740	SAMN17867625	SRX10079580	2020-12-17
USA/CA-CZB-19242/2020	EPI_ISL_979192	MW700739	SAMN17867626	SRX10079581	2020-12-14
USA/CA-CZB-19243/2020	EPI_ISL_979193	MW700738	SAMN17867627	SRX10079582	2020-12-14
USA/CA-CZB-19244/2020	EPI_ISL_979194	MW700737	SAMN17867628	SRX10079583	2020-12-14
USA/CA-CZB-19246/2020	EPI_ISL_979195	MW700736	SAMN17867629	SRX10079584	2020-12-17
USA/CA-CZB-19247/2020	EPI_ISL_979196	MW700735	SAMN17867630	SRX10079586	2020-12-18
USA/CA-CZB-19248/2020	EPI_ISL_979197	MW700734	SAMN17867631	SRX10079587	2020-12-18
USA/CA-CZB-19249/2020	EPI_ISL_979198	MW700733	SAMN17867632	SRX10079588	2020-12-18
USA/CA-CZB-19250/2020	EPI_ISL_979199	MW700732	SAMN17867633	SRX10079589	2020-12-18
USA/CA-CZB-19251/2020	EPI_ISL_979200	MW700731	SAMN17867634	SRX10079590	2020-12-18
USA/CA-CZB-19252/2020	EPI_ISL_979201	MW700730	SAMN17867635	SRX10079591	2020-12-18
USA/CA-CZB-19253/2020	EPI_ISL_979202	MW700729	SAMN17867636	SRX10079592	2020-12-18
USA/CA-CZB-19254/2020	EPI_ISL_979203	MW700728	SAMN17867637	SRX10079593	2020-12-18
USA/CA-CZB-19255/2020	EPI_ISL_979204	MW700727	SAMN17867638	SRX10079594	2020-12-18
USA/CA-CZB-19256/2020	EPI_ISL_979205	MW700726	SAMN17867639	SRX10079595	2020-12-18
USA/CA-CZB-19257/2020	EPI_ISL_979206	MW700725	SAMN17867640	SRX10079597	2020-12-18
USA/CA-CZB-19258/2020	EPI_ISL_979207	MZ842237	SAMN17867641	SRX10079598	2020-12-18
USA/CA-CZB-19259/2020	EPI_ISL_979208	MW700724	SAMN17867642	SRX10079599	2020-12-18
USA/CA-CZB-19261/2020	EPI_ISL_979209	MW700723	SAMN17867643	SRX10079600	2020-12-18
USA/CA-CZB-19262/2020	EPI_ISL_979210	MW700722	SAMN17867644	SRX10079601	2020-12-17
USA/CA-CZB-19263/2020	EPI_ISL_2658604	NA	SAMN17867645	SRX10079602	2020-12-17
USA/CA-CZB-19265/2020	EPI_ISL_979211	MW700721	SAMN17867646	SRX10079603	2020-12-18
USA/CA-CZB-19266/2020	EPI_ISL_979212	MW700720	SAMN17867647	SRX10079604	2020-12-18
USA/CA-CZB-19267/2020	EPI_ISL_979213	MW700719	SAMN17867648	SRX10079661	2020-12-18
USA/CA-CZB-19268/2020	EPI_ISL_979214	MW700718	SAMN17867649	SRX10079662	2020-12-18
USA/CA-CZB-19269/2020	EPI_ISL_979215	MW700717	SAMN17867650	SRX10079664	2020-12-18
USA/CA-CZB-19271/2020	EPI_ISL_979216	MW700716	SAMN17867651	SRX10079665	2020-12-20
USA/CA-CZB-19272/2020	EPI_ISL_979217	MW700715	SAMN17867652	SRX10079666	2020-12-20
USA/CA-CZB-19273/2020	EPI_ISL_979218	MW700714	SAMN17867653	SRX10079667	2020-12-20
USA/CA-CZB-19274/2020	EPI_ISL_979219	MW700713	SAMN17867654	SRX10079668	2020-12-21
USA/CA-CZB-19275/2020	EPI_ISL_979220	MW700712	SAMN17867655	SRX10079669	2020-12-19
USA/CA-CZB-19276/2020	EPI_ISL_979221	MW700711	SAMN17867656	SRX10079670	2020-12-19
USA/CA-CZB-19277/2020	EPI_ISL_979222	MW700710	SAMN17867657	SRX10079671	2020-12-21
USA/CA-CZB-19278/2020	EPI_ISL_979223	MW700709	SAMN17867658	SRX10079672	2020-12-21
USA/CA-CZB-19279/2020	EPI_ISL_979224	MW700708	SAMN17867659	SRX10079673	2020-12-21
USA/CA-CZB-19280/2020	EPI_ISL_979225	MW700707	SAMN17867660	SRX10079675	2020-12-21
USA/CA-CZB-19281/2020	EPI_ISL_979226	MW700706	SAMN17867661	SRX10079676	2020-12-21
USA/CA-CZB-19282/2020	EPI_ISL_979227	MW700705	SAMN17867662	SRX10079677	2020-12-21
USA/CA-CZB-19283/2020	EPI_ISL_979228	MW700704	SAMN17867663	SRX10079678	2020-12-22
USA/CA-CZB-19284/2020	EPI_ISL_979229	MW700703	SAMN17867664	SRX10079679	2020-12-22
USA/CA-CZB-19285/2020	EPI_ISL_979230	MW700702	SAMN17867665	SRX10079680	2020-12-22
USA/CA-CZB-19286/2020	EPI_ISL_979231	MW700701	SAMN17867666	SRX10079681	2020-12-22
USA/CA-CZB-19287/2020	EPI_ISL_979232	MZ842236	SAMN17867667	SRX10079682	2020-12-22
USA/CA-CZB-19288/2020	EPI_ISL_979233	MZ842235	SAMN17867668	SRX10079683	2020-12-22
USA/CA-CZB-19289/2020	EPI_ISL_979234	MW700700	SAMN17867669	SRX10079684	2020-12-21
USA/CA-CZB-19290/2020	EPI_ISL_979235	MW700699	SAMN17867670	SRX10079686	2020-12-22
USA/CA-CZB-19291/2020	EPI_ISL_979236	MW700698	SAMN17867671	SRX10079687	2020-12-22
USA/CA-CZB-19292/2020	EPI_ISL_979237	MW700697	SAMN17867672	SRX10079688	2020-12-23
USA/CA-CZB-19293/2020	EPI_ISL_979238	MW700696	SAMN17867673	SRX10079433	2020-12-23
USA/CA-CZB-19294/2020	EPI_ISL_979239	MW700695	SAMN17867674	SRX10079434	2020-12-23
USA/CA-CZB-19295/2020	EPI_ISL_979240	MW700694	SAMN17867675	SRX10079435	2020-12-22
USA/CA-CZB-19296/2020	EPI_ISL_979241	MW700693	SAMN17867676	SRX10079436	2020-12-22
USA/CA-CZB-19297/2020	EPI_ISL_979242	MW700692	SAMN17867677	SRX10079437	2020-12-22
USA/CA-CZB-19298/2020	EPI_ISL_979243	MW700691	SAMN17867678	SRX10079438	2020-12-24
USA/CA-CZB-19299/2020	EPI_ISL_979244	MW700690	SAMN17867679	SRX10079439	2020-12-22
USA/CA-CZB-19301/2020	EPI_ISL_979245	MW700689	SAMN17867680	SRX10079441	2020-12-23
USA/CA-CZB-19302/2020	EPI_ISL_955693	MW700467	SAMN17867323	SRX10079254	2020-12-23
USA/CA-CZB-19303/2020	EPI_ISL_2758427	MZ842234	SAMN17867324	SRX10079255	2020-12-23
USA/CA-CZB-19304/2020	EPI_ISL_955694	MW700466	SAMN17867325	SRX10079256	2020-12-23
USA/CA-CZB-19305/2020	EPI_ISL_955695	MW700465	SAMN17867326	SRX10079257	2020-12-24
USA/CA-CZB-19306/2020	EPI_ISL_955696	MW700464	SAMN17867327	SRX10079258	2020-12-24
USA/CA-CZB-19307/2020	EPI_ISL_955697	MW700463	SAMN17867328	SRX10079260	2020-12-27
USA/CA-CZB-19308/2020	EPI_ISL_955698	MW700462	SAMN17867329	SRX10079261	2020-12-27
USA/CA-CZB-19309/2020	EPI_ISL_955699	MW700461	SAMN17867330	SRX10079262	2020-12-26
USA/CA-CZB-19310/2020	EPI_ISL_955700	MW700460	SAMN17867331	SRX10079263	2020-12-28
USA/CA-CZB-19311/2020	EPI_ISL_955701	MW700459	SAMN17867332	SRX10079264	2020-12-26
USA/CA-CZB-19312/2020	EPI_ISL_955702	MW700458	SAMN17867333	SRX10079265	2020-12-26
USA/CA-CZB-19313/2020	EPI_ISL_955703	MW700457	SAMN17867334	SRX10079266	2020-12-26
USA/CA-CZB-19314/2020	EPI_ISL_955704	MW700456	SAMN17867335	SRX10079267	2020-12-28
USA/CA-CZB-19315/2020	EPI_ISL_955705	MW700455	SAMN17867336	SRX10079268	2020-12-26
USA/CA-CZB-19316/2020	EPI_ISL_955706	MW700454	SAMN17867337	SRX10079269	2020-12-28
USA/CA-CZB-19317/2020	EPI_ISL_955707	MW700453	SAMN17867338	SRX10079272	2020-12-27
USA/CA-CZB-19318/2020	EPI_ISL_955708	MW700452	SAMN17867339	SRX10079273	2020-12-28
USA/CA-CZB-19319/2020	EPI_ISL_955709	MW700451	SAMN17867340	SRX10079274	2020-12-28
USA/CA-CZB-19320/2020	EPI_ISL_955710	MW700450	SAMN17867341	SRX10079275	2020-12-28
USA/CA-CZB-19321/2020	EPI_ISL_955711	MW700449	SAMN17867342	SRX10079276	2020-12-28
USA/CA-CZB-19322/2020	EPI_ISL_955712	MW700448	SAMN17867343	SRX10079277	2020-12-28
USA/CA-CZB-19323/2020	EPI_ISL_955713	MW700447	SAMN17867344	SRX10079278	2020-12-28
USA/CA-CZB-19324/2020	EPI_ISL_955714	MW700446	SAMN17867345	SRX10079279	2020-12-28
USA/CA-CZB-19325/2020	EPI_ISL_955715	MW700445	SAMN17867346	SRX10079280	2020-12-28
USA/CA-CZB-19326/2020	EPI_ISL_955716	MW700444	SAMN17867347	SRX10079281	2020-12-28
USA/CA-CZB-19327/2020	EPI_ISL_955717	MW700443	SAMN17867348	SRX10079283	2020-12-28
USA/CA-CZB-19328/2020	EPI_ISL_955718	MW700442	SAMN17867349	SRX10079284	2020-12-28
USA/CA-CZB-19329/2020	EPI_ISL_955719	MW700441	SAMN17867350	SRX10079285	2020-12-28
USA/CA-CZB-19330/2020	EPI_ISL_955720	MW700440	SAMN17867351	SRX10079286	2020-12-28
USA/CA-CZB-19331/2020	EPI_ISL_955721	MW700439	SAMN17867352	SRX10079287	2020-12-28
USA/CA-CZB-19332/2020	EPI_ISL_955722	MW700438	SAMN17867353	SRX10079288	2020-12-28
USA/CA-CZB-19333/2020	EPI_ISL_955723	MW700437	SAMN17867354	SRX10079289	2020-12-28
USA/CA-CZB-19334/2020	EPI_ISL_1027561	MW703037	SAMN17979515	SRX10125903	2020-12-28
USA/CA-CZB-19335/2020	EPI_ISL_2659213	MW700436	SAMN17867355	SRX10079290	2020-12-28
USA/CA-CZB-19336/2020	EPI_ISL_955724	MW700435	SAMN17867356	SRX10079291	2020-12-28
USA/CA-CZB-19338/2020	EPI_ISL_955725	MW700434	SAMN17867357	SRX10079292	2020-12-28
USA/CA-CZB-19339/2020	EPI_ISL_955726	MW700433	SAMN17867358	SRX10079294	2020-12-28
USA/CA-CZB-19340/2020	EPI_ISL_955727	MW700432	SAMN17867359	SRX10079295	2020-12-29
USA/CA-CZB-19341/2020	EPI_ISL_2758428	MZ842233	SAMN17867360	SRX10079296	2020-12-28
USA/CA-CZB-19342/2020	EPI_ISL_955728	MW700431	SAMN17867361	SRX10079297	2020-12-29
USA/CA-CZB-19343/2020	EPI_ISL_955729	MW700430	SAMN17867362	SRX10079298	2020-12-29
USA/CA-CZB-19344/2020	EPI_ISL_955730	MW700429	SAMN17867363	SRX10079299	2020-12-30
USA/CA-CZB-19345/2020	EPI_ISL_2659635	MW700428	SAMN17867364	SRX10079300	2020-12-30
USA/CA-CZB-19346/2020	EPI_ISL_955731	MW700427	SAMN17867365	SRX10079301	2020-12-29
USA/CA-CZB-19347/2020	EPI_ISL_955732	MW700426	SAMN17867366	SRX10079302	2020-12-28
USA/CA-CZB-19348/2020	EPI_ISL_955733	MW700425	SAMN17867367	SRX10079303	2020-12-28
USA/CA-CZB-19349/2020	EPI_ISL_955734	MW700424	SAMN17867368	SRX10079305	2020-12-29
USA/CA-CZB-19350/2020	EPI_ISL_955735	MW700423	SAMN17867369	SRX10079306	2020-12-29
USA/CA-CZB-19351/2020	EPI_ISL_955736	MW700422	SAMN17867370	SRX10079307	2020-12-30
USA/CA-CZB-19352/2020	EPI_ISL_955737	MW700421	SAMN17867371	SRX10079308	2020-12-30
USA/CA-CZB-19353/2020	EPI_ISL_955738	MW700420	SAMN17867372	SRX10079309	2020-12-30
USA/CA-CZB-19354/2020	EPI_ISL_955739	MW700419	SAMN17867373	SRX10079310	2020-12-29
USA/CA-CZB-19355/2020	EPI_ISL_955740	MW700418	SAMN17867374	SRX10079311	2020-12-29
USA/CA-CZB-19356/2020	EPI_ISL_955741	MW700417	SAMN17867375	SRX10079312	2020-12-29
USA/CA-CZB-19357/2020	EPI_ISL_955742	MW700416	SAMN17867376	SRX10079313	2020-12-30
USA/CA-CZB-19358/2020	EPI_ISL_955743	MW700415	SAMN17867377	SRX10079314	2020-12-29
USA/CA-CZB-19359/2020	EPI_ISL_955744	MW700414	SAMN17867378	SRX10079316	2020-12-29
USA/CA-CZB-19360/2020	EPI_ISL_955745	MW700413	SAMN17867379	SRX10079317	2020-12-30
USA/CA-CZB-19361/2020	EPI_ISL_955746	MW700412	SAMN17867380	SRX10079318	2020-12-30
USA/CA-CZB-19362/2020	EPI_ISL_955747	MW700411	SAMN17867381	SRX10079319	2020-12-30
USA/CA-CZB-19363/2020	EPI_ISL_955748	MW700410	SAMN17867382	SRX10079320	2020-12-29
USA/CA-CZB-19364/2020	EPI_ISL_955749	MW700409	SAMN17867383	SRX10079321	2020-12-29
USA/CA-CZB-19365/2020	EPI_ISL_955750	MZ842232	SAMN17867384	SRX10079322	2020-12-30
USA/CA-CZB-19366/2020	EPI_ISL_955751	MW700408	SAMN17867385	SRX10079323	2020-12-30
USA/CA-CZB-19367/2020	EPI_ISL_955752	MW700407	SAMN17867386	SRX10079324	2020-12-30
USA/CA-CZB-19368/2020	EPI_ISL_955753	MW700406	SAMN17867387	SRX10079325	2020-12-31
USA/CA-CZB-19369/2020	EPI_ISL_2658710	NA	SAMN17979516	SRX10125904	2020-12-31
USA/CA-CZB-19371/2020	EPI_ISL_955754	MW700405	SAMN17867388	SRX10079327	2020-12-31
USA/CA-CZB-19372/2020	EPI_ISL_955755	MW700404	SAMN17867389	SRX10079328	2020-12-30
USA/CA-CZB-19373/2020	EPI_ISL_955756	MW700403	SAMN17867390	SRX10079329	2020-12-30
USA/CA-CZB-19374/2020	EPI_ISL_955757	MW700402	SAMN17867391	SRX10079330	2020-12-30
USA/CA-CZB-19375/2020	EPI_ISL_955758	MW700401	SAMN17867392	SRX10079331	2020-12-30
USA/CA-CZB-19376/2020	EPI_ISL_955759	MW700400	SAMN17867393	SRX10079332	2020-12-31
USA/CA-CZB-19377/2020	EPI_ISL_955760	MW700399	SAMN17867394	SRX10079333	2020-12-31
USA/CA-CZB-19378/2020	EPI_ISL_955761	MW700398	SAMN17867395	SRX10079334	2020-12-30
USA/CA-CZB-19379/2020	EPI_ISL_955762	MW700397	SAMN17867396	SRX10079335	2020-12-31
USA/CA-CZB-19380/2020	EPI_ISL_955763	MW700396	SAMN17867397	SRX10079336	2020-12-31
USA/CA-CZB-19381/2021	EPI_ISL_955764	MW700395	SAMN17867398	SRX10079338	2021-01-04
USA/CA-CZB-19382/2020	EPI_ISL_955765	MW700394	SAMN17867399	SRX10079339	2020-12-31
USA/CA-CZB-19383/2020	EPI_ISL_955766	MW700393	SAMN17867400	SRX10079340	2020-12-31
USA/CA-CZB-19384/2021	EPI_ISL_955767	MW700392	SAMN17867401	SRX10079341	2021-01-04
USA/CA-CZB-19385/2021	EPI_ISL_955768	MW700391	SAMN17867402	SRX10079342	2021-01-03
USA/CA-CZB-19387/2021	EPI_ISL_955769	MW700390	SAMN17867403	SRX10079343	2021-01-04
USA/CA-CZB-19388/2021	EPI_ISL_955770	MW700389	SAMN17867404	SRX10079344	2021-01-04
USA/CA-CZB-19389/2021	EPI_ISL_955771	MW700388	SAMN17867405	SRX10079345	2021-01-04
USA/CA-CZB-19390/2021	EPI_ISL_955772	MW700387	SAMN17867406	SRX10079346	2021-01-04
USA/CA-CZB-19391/2021	EPI_ISL_955773	MW700386	SAMN17867407	SRX10079347	2021-01-04
USA/CA-CZB-19392/2021	EPI_ISL_955774	MW700385	SAMN17867408	SRX10079349	2021-01-04
USA/CA-CZB-19393/2021	EPI_ISL_1027476	MW703036	SAMN17979517	SRX10125905	2021-01-04
USA/CA-CZB-19394/2021	EPI_ISL_955775	MW700384	SAMN17867409	SRX10079350	2021-01-04
USA/CA-CZB-19395/2021	EPI_ISL_955776	MW700383	SAMN17867410	SRX10079351	2021-01-04
USA/CA-CZB-19396/2021	EPI_ISL_1027517	MW703035	SAMN17979518	SRX10125906	2021-01-05
USA/CA-CZB-19397/2021	EPI_ISL_955777	MW700382	SAMN17867411	SRX10079352	2021-01-05
USA/CA-CZB-2033/2020	EPI_ISL_1924619	MZ842848	SAMN20714376	SRX11814203	2020-05-12
USA/CA-CZB-2034/2020	EPI_ISL_486280	MT750454	SAMN15677502	SRX8851204	2020-05-12
USA/CA-CZB-2035/2020	EPI_ISL_486281	MZ842847	SAMN15677503	SRX8851205	2020-05-12
USA/CA-CZB-2036/2020	EPI_ISL_486282	MT750455	SAMN15677504	SRX8851206	2020-05-13
USA/CA-CZB-2037/2020	EPI_ISL_486283	MT750456	SAMN15677505	SRX8851207	2020-05-14
USA/CA-CZB-2039/2020	EPI_ISL_486284	MZ842846	SAMN15677506	SRX8851208	2020-05-15
USA/CA-CZB-2041/2020	EPI_ISL_486285	MT750457	SAMN15677507	SRX8851210	2020-05-15
USA/CA-CZB-2042/2020	EPI_ISL_486286	MT750458	SAMN15677508	SRX8851211	2020-05-15
USA/CA-CZB-23111/2021	EPI_ISL_1185409	MW739359	SAMN18232109	SRX10297815	2021-01-05
USA/CA-CZB-23112/2021	EPI_ISL_1185355	MW739358	SAMN18232050	SRX10297901	2021-01-05
USA/CA-CZB-23113/2021	EPI_ISL_1185438	MW739357	SAMN18232139	SRX10297876	2021-01-05
USA/CA-CZB-23115/2021	EPI_ISL_1185428	MW739356	SAMN18232128	SRX10297864	2021-01-04
USA/CA-CZB-23116/2021	EPI_ISL_1185294	MW739355	SAMN18231986	SRX10297909	2021-01-05
USA/CA-CZB-23117/2021	EPI_ISL_1185302	MW739354	SAMN18231994	SRX10297874	2021-01-05
USA/CA-CZB-23118/2021	EPI_ISL_1185528	MW739353	SAMN18232236	SRX10297759	2021-01-05
USA/CA-CZB-23119/2021	EPI_ISL_1185359	MW739352	SAMN18232054	SRX10297905	2021-01-05
USA/CA-CZB-23120/2021	EPI_ISL_1185489	MW739351	SAMN18232195	SRX10297854	2021-01-05
USA/CA-CZB-23122/2021	EPI_ISL_1185361	MW739350	SAMN18232057	SRX10297908	2021-01-05
USA/CA-CZB-23123/2021	EPI_ISL_1185408	MW739349	SAMN18232108	SRX10297814	2021-01-05
USA/CA-CZB-23124/2021	EPI_ISL_1185497	MW739348	SAMN18232204	SRX10297920	2021-01-05
USA/CA-CZB-23125/2021	EPI_ISL_1185448	MW739347	SAMN18232150	SRX10297888	2021-01-06
USA/CA-CZB-23126/2021	EPI_ISL_1185505	MW739346	SAMN18232212	SRX10297929	2021-01-05
USA/CA-CZB-23127/2021	EPI_ISL_1185382	MW739345	SAMN18232080	SRX10297727	2021-01-06
USA/CA-CZB-23128/2021	EPI_ISL_1185385	MW739344	SAMN18232083	SRX10297730	2021-01-06
USA/CA-CZB-23129/2021	EPI_ISL_1185319	MW739343	SAMN18232012	SRX10297775	2021-01-06
USA/CA-CZB-23130/2021	EPI_ISL_1185318	MW739342	SAMN18232011	SRX10297774	2021-01-05
USA/CA-CZB-23131/2021	EPI_ISL_1185325	MW739341	SAMN18232018	SRX10297782	2021-01-07
USA/CA-CZB-23132/2021	EPI_ISL_1185395	MW739340	SAMN18232093	SRX10297741	2021-01-07
USA/CA-CZB-23133/2021	EPI_ISL_1185304	MW739339	SAMN18231996	SRX10297952	2021-01-06
USA/CA-CZB-23134/2021	EPI_ISL_1185345	MW739338	SAMN18232040	SRX10297890	2021-01-06
USA/CA-CZB-23135/2021	EPI_ISL_1185455	MW739337	SAMN18232158	SRX10297953	2021-01-06
USA/CA-CZB-23136/2021	EPI_ISL_1185352	MW739336	SAMN18232047	SRX10297897	2021-01-06
USA/CA-CZB-23137/2021	EPI_ISL_1185399	MW739335	SAMN18232097	SRX10297745	2021-01-08
USA/CA-CZB-23138/2021	EPI_ISL_1185298	MW739334	SAMN18231990	SRX10297746	2021-01-08
USA/CA-CZB-23139/2021	EPI_ISL_2659557	MW739333	SAMN18232055	SRX10297906	2021-01-08
USA/CA-CZB-23140/2021	EPI_ISL_1185460	MZ842204	SAMN18232163	SRX10297958	2021-01-08
USA/CA-CZB-23141/2021	EPI_ISL_1185369	MW739332	SAMN18232066	SRX10297974	2021-01-07
USA/CA-CZB-23142/2021	EPI_ISL_1185488	MW739331	SAMN18232194	SRX10297853	2021-01-08
USA/CA-CZB-23143/2021	EPI_ISL_1185326	MW739330	SAMN18232019	SRX10297783	2021-01-08
USA/CA-CZB-23144/2021	EPI_ISL_1185468	MW739329	SAMN18232171	SRX10297967	2021-01-08
USA/CA-CZB-23145/2021	EPI_ISL_2659338	MW739328	SAMN18232135	SRX10297871	2021-01-11
USA/CA-CZB-23146/2021	EPI_ISL_1185312	MW739327	SAMN18232005	SRX10297767	2021-01-10
USA/CA-CZB-23147/2021	EPI_ISL_1185471	MW739326	SAMN18232174	SRX10297970	2021-01-11
USA/CA-CZB-23148/2021	EPI_ISL_1185309	MW739325	SAMN18232002	SRX10297935	2021-01-11
USA/CA-CZB-23149/2021	EPI_ISL_1185300	MW739324	SAMN18231992	SRX10297824	2021-01-11
USA/CA-CZB-23150/2021	EPI_ISL_1185301	MW739323	SAMN18231993	SRX10297863	2021-01-09
USA/CA-CZB-23151/2021	EPI_ISL_1185292	MW739322	SAMN18231984	SRX10297803	2021-01-11
USA/CA-CZB-23152/2021	EPI_ISL_2659380	MW739321	SAMN18232155	SRX10297949	2021-01-11
USA/CA-CZB-23153/2021	EPI_ISL_2659359	MW739320	SAMN18232033	SRX10297798	2021-01-11
USA/CA-CZB-23155/2021	EPI_ISL_2659316	MW739319	SAMN18232065	SRX10297917	2021-01-11
USA/CA-CZB-23156/2021	EPI_ISL_1185474	MW739318	SAMN18232178	SRX10297836	2021-01-11
USA/CA-CZB-23157/2021	EPI_ISL_1185365	MW739317	SAMN18232061	SRX10297913	2021-01-11
USA/CA-CZB-23158/2021	EPI_ISL_1185454	MW739316	SAMN18232157	SRX10297951	2021-01-11
USA/CA-CZB-23159/2021	EPI_ISL_1185394	MW739315	SAMN18232092	SRX10297740	2021-01-12
USA/CA-CZB-23161/2021	EPI_ISL_1185509	MW739314	SAMN18232217	SRX10297934	2021-01-12
USA/CA-CZB-23162/2021	EPI_ISL_1185436	MW739313	SAMN18232137	SRX10297873	2021-01-12
USA/CA-CZB-23163/2021	EPI_ISL_1185407	MW739312	SAMN18232106	SRX10297811	2021-01-12
USA/CA-CZB-23164/2021	EPI_ISL_1185308	MW739311	SAMN18232001	SRX10297924	2021-01-12
USA/CA-CZB-23165/2021	EPI_ISL_1185346	MW739310	SAMN18232041	SRX10297891	2021-01-11
USA/CA-CZB-23166/2021	EPI_ISL_1185507	MW739309	SAMN18232215	SRX10297932	2021-01-11
USA/CA-CZB-23167/2021	EPI_ISL_1185417	MW739308	SAMN18232117	SRX10297823	2021-01-11
USA/CA-CZB-23168/2021	EPI_ISL_2659319	MW739307	SAMN18232024	SRX10297788	2021-01-12
USA/CA-CZB-23169/2021	EPI_ISL_2659336	MW739306	SAMN18232079	SRX10297726	2021-01-12
USA/CA-CZB-23170/2021	EPI_ISL_2659609	MW739305	SAMN18232103	SRX10297808	2021-01-12
USA/CA-CZB-23171/2021	EPI_ISL_1185526	MW739304	SAMN18232234	SRX10297757	2021-01-12
USA/CA-CZB-23172/2021	EPI_ISL_1185360	MW739303	SAMN18232056	SRX10297907	2021-01-11
USA/CA-CZB-23173/2021	EPI_ISL_1185287	MW739302	SAMN18231979	SRX10297723	2021-01-13
USA/CA-CZB-23174/2021	EPI_ISL_1185476	MW739301	SAMN18232180	SRX10297838	2021-01-13
USA/CA-CZB-23175/2021	EPI_ISL_1185440	MW739300	SAMN18232141	SRX10297878	2021-01-13
USA/CA-CZB-23177/2021	EPI_ISL_1185329	MW739299	SAMN18232022	SRX10297786	2021-01-12
USA/CA-CZB-23178/2021	EPI_ISL_1185424	MW739298	SAMN18232124	SRX10297831	2021-01-13
USA/CA-CZB-23179/2021	EPI_ISL_1185291	MW739297	SAMN18231983	SRX10297792	2021-01-13
USA/CA-CZB-23180/2021	EPI_ISL_1185479	MW739296	SAMN18232183	SRX10297841	2021-01-13
USA/CA-CZB-23181/2021	EPI_ISL_1185481	MW739295	SAMN18232185	SRX10297843	2021-01-13
USA/CA-CZB-23182/2021	EPI_ISL_1185469	MW739294	SAMN18232172	SRX10297968	2021-01-13
USA/CA-CZB-23183/2021	EPI_ISL_1185323	MW739293	SAMN18232016	SRX10297779	2021-01-13
USA/CA-CZB-23184/2021	EPI_ISL_1185353	MW739292	SAMN18232048	SRX10297899	2021-01-13
USA/CA-CZB-23185/2021	EPI_ISL_1185519	MW739291	SAMN18232227	SRX10297945	2021-01-13
USA/CA-CZB-23186/2021	EPI_ISL_1185521	MW739290	SAMN18232229	SRX10297752	2021-01-13
USA/CA-CZB-23187/2021	EPI_ISL_1185328	MW739289	SAMN18232021	SRX10297785	2021-01-13
USA/CA-CZB-23188/2021	EPI_ISL_1185504	MW739288	SAMN18232211	SRX10297928	2021-01-13
USA/CA-CZB-23189/2021	EPI_ISL_1185413	MW739287	SAMN18232113	SRX10297819	2021-01-13
USA/CA-CZB-23190/2021	EPI_ISL_1185410	MW739286	SAMN18232110	SRX10297816	2021-01-13
USA/CA-CZB-23191/2021	EPI_ISL_2659421	MW739285	SAMN18232202	SRX10297918	2021-01-13
USA/CA-CZB-23192/2021	EPI_ISL_1185340	MW739284	SAMN18232035	SRX10297800	2021-01-13
USA/CA-CZB-23193/2021	EPI_ISL_1185498	MW739283	SAMN18232205	SRX10297921	2021-01-14
USA/CA-CZB-23194/2021	EPI_ISL_1185425	MW739282	SAMN18232125	SRX10297832	2021-01-14
USA/CA-CZB-23195/2021	EPI_ISL_1185324	MZ842203	SAMN18232017	SRX10297780	2021-01-14
USA/CA-CZB-23196/2021	EPI_ISL_1185516	MW739281	SAMN18232224	SRX10297942	2021-01-14
USA/CA-CZB-23198/2021	EPI_ISL_1185432	MW739280	SAMN18232132	SRX10297868	2021-01-13
USA/CA-CZB-23199/2021	EPI_ISL_1185518	MW739279	SAMN18232226	SRX10297944	2021-01-14
USA/CA-CZB-23200/2021	EPI_ISL_1185486	MW739278	SAMN18232191	SRX10297850	2021-01-14
USA/CA-CZB-23201/2021	EPI_ISL_1185487	MW739277	SAMN18232193	SRX10297852	2021-01-14
USA/CA-CZB-23202/2021	EPI_ISL_1185463	MW739276	SAMN18232166	SRX10297961	2021-01-14
USA/CA-CZB-23203/2021	EPI_ISL_1185306	MW739275	SAMN18231998	SRX10297835	2021-01-14
USA/CA-CZB-23204/2021	EPI_ISL_1185439	MW739274	SAMN18232140	SRX10297877	2021-01-14
USA/CA-CZB-23205/2021	EPI_ISL_2659265	MW739273	SAMN18232187	SRX10297845	2021-01-14
USA/CA-CZB-23206/2021	EPI_ISL_1185412	MW739272	SAMN18232112	SRX10297818	2021-01-14
USA/CA-CZB-2419/2020	EPI_ISL_513840	MZ842842	SAMN16200745	SRX9142101	2020-05-15
USA/CA-CZB-2420/2020	EPI_ISL_513841	MW035992	SAMN16200746	SRX9142102	2020-05-15
USA/CA-CZB-2421/2020	EPI_ISL_513842	MW035999	SAMN16200747	SRX9142103	2020-05-17
USA/CA-CZB-2422/2020	EPI_ISL_513843	MW036022	SAMN16200748	SRX9142104	2020-05-17
USA/CA-CZB-2423/2020	EPI_ISL_513844	MW036010	SAMN16200749	SRX9142105	2020-05-17
USA/CA-CZB-2424/2020	EPI_ISL_513845	MW035997	SAMN16200750	SRX9142106	2020-05-16
USA/CA-CZB-2425/2020	EPI_ISL_513846	MW036024	SAMN16200751	SRX9142107	2020-05-18
USA/CA-CZB-2426/2020	EPI_ISL_513847	MW036047	SAMN16200752	SRX9142108	2020-05-18
USA/CA-CZB-2429/2020	EPI_ISL_513848	MW036038	SAMN16200753	SRX9142109	2020-05-21
USA/CA-CZB-2430/2020	EPI_ISL_513849	MW035991	SAMN16200754	SRX9142110	2020-05-21
USA/CA-CZB-2431/2020	EPI_ISL_513850	MW036084	SAMN16200755	SRX9142112	2020-05-21
USA/CA-CZB-2433/2020	EPI_ISL_513851	NA	SAMN16200756	SRX9142113	2020-05-22
USA/CA-CZB-2436/2020	EPI_ISL_513852	MW036056	SAMN16200757	SRX9142114	2020-06-02
USA/CA-CZB-2443/2020	EPI_ISL_513853	MW036090	SAMN16200758	SRX9142115	2020-05-26
USA/CA-CZB-2445/2020	EPI_ISL_513854	MW036003	SAMN16200759	SRX9142116	2020-05-27
USA/CA-CZB-2446/2020	EPI_ISL_513855	MW036073	SAMN16200760	SRX9142117	2020-05-08
USA/CA-CZB-25659/2021	EPI_ISL_1234789	MW739803	SAMN18288366	SRX10334418	2021-01-13
USA/CA-CZB-25660/2021	EPI_ISL_1234794	MW739802	SAMN18288371	SRX10334176	2021-01-14
USA/CA-CZB-25661/2021	EPI_ISL_1234799	MW739801	SAMN18288378	SRX10334312	2021-01-14
USA/CA-CZB-25662/2021	EPI_ISL_1235011	MW739800	SAMN18288611	SRX10334213	2021-01-15
USA/CA-CZB-25663/2021	EPI_ISL_1234833	MW739799	SAMN18288420	SRX10334398	2021-01-15
USA/CA-CZB-25664/2021	EPI_ISL_1234871	MW739798	SAMN18288461	SRX10334166	2021-01-14
USA/CA-CZB-25665/2021	EPI_ISL_2658600	NA	SAMN18288556	SRX10334274	2021-01-14
USA/CA-CZB-25666/2021	EPI_ISL_1234807	MW739797	SAMN18288388	SRX10334201	2021-01-14
USA/CA-CZB-25667/2021	EPI_ISL_1234930	MW739796	SAMN18288524	SRX10334309	2021-01-11
USA/CA-CZB-25668/2021	EPI_ISL_1234826	MW739795	SAMN18288413	SRX10334405	2021-01-15
USA/CA-CZB-25669/2021	EPI_ISL_1234831	MW739794	SAMN18288418	SRX10334400	2021-01-15
USA/CA-CZB-25670/2021	EPI_ISL_1234793	MW739793	SAMN18288370	SRX10334375	2021-01-14
USA/CA-CZB-25671/2021	EPI_ISL_1235012	MW739792	SAMN18288612	SRX10334211	2021-01-15
USA/CA-CZB-25672/2021	EPI_ISL_1235023	MW739791	SAMN18288623	SRX10334199	2021-01-15
USA/CA-CZB-25674/2021	EPI_ISL_1234955	MW739790	SAMN18288552	SRX10334278	2021-01-15
USA/CA-CZB-25675/2021	EPI_ISL_1234949	MW739789	SAMN18288546	SRX10334285	2021-01-15
USA/CA-CZB-25676/2021	EPI_ISL_1234836	MW739788	SAMN18288423	SRX10334394	2021-01-16
USA/CA-CZB-25678/2021	EPI_ISL_1235002	MW739787	SAMN18288601	SRX10334224	2021-01-16
USA/CA-CZB-25679/2021	EPI_ISL_1234908	MW739786	SAMN18288502	SRX10334333	2021-01-15
USA/CA-CZB-25680/2021	EPI_ISL_1235030	MW739785	SAMN18288632	SRX10334189	2021-01-17
USA/CA-CZB-25681/2021	EPI_ISL_1235046	MW739784	SAMN18288650	SRX10334446	2021-01-20
USA/CA-CZB-25682/2021	EPI_ISL_1234788	MW739783	SAMN18288365	SRX10334433	2021-01-19
USA/CA-CZB-25683/2021	EPI_ISL_1235004	MW739782	SAMN18288603	SRX10334221	2021-01-19
USA/CA-CZB-25684/2021	EPI_ISL_2658582	NA	SAMN18288525	SRX10334308	2021-01-20
USA/CA-CZB-25685/2021	EPI_ISL_1234896	MW739781	SAMN18288488	SRX10334349	2021-01-20
USA/CA-CZB-25686/2021	EPI_ISL_1234898	MW739780	SAMN18288490	SRX10334347	2021-01-20
USA/CA-CZB-25687/2021	EPI_ISL_1234922	MW739779	SAMN18288516	SRX10334318	2021-01-20
USA/CA-CZB-25688/2021	EPI_ISL_1234852	MW739778	SAMN18288439	SRX10334379	2021-01-19
USA/CA-CZB-25689/2021	EPI_ISL_1235039	MW739777	SAMN18288643	SRX10334453	2021-01-19
USA/CA-CZB-25690/2021	EPI_ISL_1234927	MW739776	SAMN18288521	SRX10334313	2021-01-19
USA/CA-CZB-25691/2021	EPI_ISL_1235037	MW739775	SAMN18288640	SRX10334457	2021-01-19
USA/CA-CZB-25692/2021	EPI_ISL_1235003	MW739774	SAMN18288602	SRX10334222	2021-01-19
USA/CA-CZB-25693/2021	EPI_ISL_1234859	MW739773	SAMN18288446	SRX10334182	2021-01-19
USA/CA-CZB-25694/2021	EPI_ISL_1234998	MW739772	SAMN18288597	SRX10334228	2021-01-19
USA/CA-CZB-25695/2021	EPI_ISL_1234948	MW739771	SAMN18288545	SRX10334286	2021-01-19
USA/CA-CZB-25696/2021	EPI_ISL_1234889	MW739770	SAMN18288481	SRX10334357	2021-01-19
USA/CA-CZB-25697/2021	EPI_ISL_1234823	MW739769	SAMN18288410	SRX10334409	2021-01-19
USA/CA-CZB-25698/2021	EPI_ISL_1234981	MW739768	SAMN18288580	SRX10334247	2021-01-20
USA/CA-CZB-25699/2021	EPI_ISL_1234960	MW739767	SAMN18288558	SRX10334272	2021-01-20
USA/CA-CZB-25701/2021	EPI_ISL_1234882	MW739766	SAMN18288472	SRX10334366	2021-01-18
USA/CA-CZB-25702/2021	EPI_ISL_1234868	MW739765	SAMN18288455	SRX10334172	2021-01-20
USA/CA-CZB-25703/2021	EPI_ISL_1234989	MW739764	SAMN18288588	SRX10334238	2021-01-21
USA/CA-CZB-25704/2021	EPI_ISL_1235001	MW739763	SAMN18288600	SRX10334225	2021-01-21
USA/CA-CZB-25707/2021	EPI_ISL_1235005	MW739762	SAMN18288605	SRX10334219	2021-01-21
USA/CA-CZB-25708/2021	EPI_ISL_2758452	MZ842102	SAMN18288629	SRX10334193	2021-01-22
USA/CA-CZB-25709/2021	EPI_ISL_1235040	MW739761	SAMN18288644	SRX10334452	2021-01-22
USA/CA-CZB-25710/2021	EPI_ISL_1234824	MW739760	SAMN18288411	SRX10334408	2021-01-22
USA/CA-CZB-25711/2021	EPI_ISL_1234861	MW739759	SAMN18288448	SRX10334180	2021-01-22
USA/CA-CZB-25712/2021	EPI_ISL_1234971	MW739758	SAMN18288569	SRX10334259	2021-01-22
USA/CA-CZB-25713/2021	EPI_ISL_1234801	MW739757	SAMN18288381	SRX10334279	2021-01-22
USA/CA-CZB-25714/2021	EPI_ISL_1234903	MW739756	SAMN18288495	SRX10334341	2021-01-22
USA/CA-CZB-25715/2021	EPI_ISL_1234910	MW739755	SAMN18288504	SRX10334331	2021-01-22
USA/CA-CZB-25716/2021	EPI_ISL_1234853	MW739754	SAMN18288440	SRX10334378	2021-01-25
USA/CA-CZB-25718/2021	EPI_ISL_1234811	MW739753	SAMN18288392	SRX10334432	2021-01-25
USA/CA-CZB-25719/2021	EPI_ISL_1234934	MW739752	SAMN18288529	SRX10334304	2021-01-23
USA/CA-CZB-25720/2021	EPI_ISL_1234912	MW739751	SAMN18288506	SRX10334329	2021-01-25
USA/CA-CZB-25721/2021	EPI_ISL_1234814	MW739750	SAMN18288397	SRX10334423	2021-01-25
USA/CA-CZB-25722/2021	EPI_ISL_1235033	MW739749	SAMN18288636	SRX10334461	2021-01-26
USA/CA-CZB-25723/2021	EPI_ISL_1234911	MW739748	SAMN18288505	SRX10334330	2021-01-25
USA/CA-CZB-25724/2021	EPI_ISL_1234803	MW739747	SAMN18288384	SRX10334245	2021-01-25
USA/CA-CZB-25725/2021	EPI_ISL_1234874	MW739746	SAMN18288464	SRX10334165	2021-01-25
USA/CA-CZB-25726/2021	EPI_ISL_2658646	NA	SAMN18288458	SRX10334169	2021-01-26
USA/CA-CZB-25727/2021	EPI_ISL_1234936	MW739745	SAMN18288531	SRX10334302	2021-01-26
USA/CA-CZB-25728/2021	EPI_ISL_1234916	MW739744	SAMN18288510	SRX10334325	2021-01-25
USA/CA-CZB-25729/2021	EPI_ISL_1234822	MW739743	SAMN18288409	SRX10334410	2021-01-25
USA/CA-CZB-25730/2021	EPI_ISL_1234980	MW739742	SAMN18288579	SRX10334248	2021-01-26
USA/CA-CZB-25731/2021	EPI_ISL_1234805	MW739741	SAMN18288386	SRX10334223	2021-01-26
USA/CA-CZB-25732/2021	EPI_ISL_1234786	MW739740	SAMN18288363	SRX10334161	2021-01-26
USA/CA-CZB-25733/2021	EPI_ISL_1234817	MW739739	SAMN18288403	SRX10334416	2021-01-26
USA/CA-CZB-25734/2021	EPI_ISL_1234906	MW739738	SAMN18288499	SRX10334337	2021-01-26
USA/CA-CZB-25735/2021	EPI_ISL_1234816	MW739737	SAMN18288402	SRX10334417	2021-01-26
USA/CA-CZB-25736/2021	EPI_ISL_1234863	MW739736	SAMN18288450	SRX10334178	2021-01-26
USA/CA-CZB-25737/2021	EPI_ISL_1234890	MW739735	SAMN18288482	SRX10334355	2021-01-25
USA/CA-CZB-25738/2021	EPI_ISL_1235045	MW739734	SAMN18288649	SRX10334447	2021-01-26
USA/CA-CZB-25739/2021	EPI_ISL_1234821	MW739733	SAMN18288408	SRX10334411	2021-01-27
USA/CA-CZB-25740/2021	EPI_ISL_1234931	MW739732	SAMN18288526	SRX10334307	2021-01-26
USA/CA-CZB-25741/2021	EPI_ISL_1235053	MW739731	SAMN18288659	SRX10334436	2021-01-27
USA/CA-CZB-25742/2021	EPI_ISL_1234928	MW739730	SAMN18288522	SRX10334311	2021-01-27
USA/CA-CZB-25743/2021	EPI_ISL_1234888	MW739729	SAMN18288480	SRX10334358	2021-01-27
USA/CA-CZB-25744/2021	EPI_ISL_1234893	MW739728	SAMN18288485	SRX10334352	2021-01-27
USA/CA-CZB-25745/2021	EPI_ISL_1234984	MW739727	SAMN18288583	SRX10334243	2021-01-28
USA/CA-CZB-25746/2021	EPI_ISL_1234914	MW739726	SAMN18288508	SRX10334327	2021-01-28
USA/CA-CZB-25747/2021	EPI_ISL_1234905	MW739725	SAMN18288497	SRX10334339	2021-01-28
USA/CA-CZB-25748/2021	EPI_ISL_2758453	MZ842101	SAMN18288500	SRX10334336	2021-01-28
USA/CA-CZB-25749/2021	EPI_ISL_1234792	MW739724	SAMN18288369	SRX10334385	2021-01-28
USA/CA-CZB-25750/2021	EPI_ISL_1234966	MW739723	SAMN18288564	SRX10334264	2021-01-28
USA/CA-CZB-25751/2021	EPI_ISL_1234963	MW739722	SAMN18288561	SRX10334269	2021-01-28
USA/CA-CZB-25752/2021	EPI_ISL_1234856	MW739721	SAMN18288443	SRX10334185	2021-01-28
USA/CA-CZB-25753/2021	EPI_ISL_2659310	MZ842100	SAMN18288394	SRX10334426	2021-01-28
USA/CA-CZB-25754/2021	EPI_ISL_1234974	MW739720	SAMN18288572	SRX10334255	2021-01-28
